# Supplementary material for: Identification of human nephron progenitors capable of generation of kidney structures and functional repair of chronic renal disease
Source: EMBO Mol Med. 2013 Sep 2;5(10):1556–68. doi: 10.1002/emmm.201201584 (PMC3799579; doi:10.1002/emmm.201201584)
Supplement: Supplementary file 3 [file emmm0005-1556-SD3.txt]

EMBO MolecularMedicine  PeerReview ProcessFile - EMM-2013-01584
 
 
© EMBO 1 
 
 
 
 
Identification of human nephron progenitors capable of 
generation ofkidney structures and functionalrepairofchronic 
renaldisease 
 
OritHarari-Steinberg,SallyMetsuyanim,DoritOmer,YehuditGnatek,Rotem Gershon,SaraPri-
Chen,DeryaDenizOzdemir, Yaniv Lerenthal, Tzahi Noiman, Herzel Ben-Hur,ZviVaknin,David
F.Schneider,BruceJ.Aronow,RonaldS.Goldstein,PeterHohensteinandBenjamin Dekel
 
Correspondingauthor:BenjaminDekel, ThePediatricStem CellResearchInstitute,Edmond& 
LilySafra Children'sHospital,Sheba CenterforRegenerativeMedicine,Sheba MedicalCenter,
Israel.
 
 
 
 
Review timeline: Submissiondate: 22 May 2012
 EditorialDecision: 25 June 2012
 Revisionreceived: 17 January 2013
 EditorialDecision: 05 March 2013
 Revision received: 06 June 2013
 EditorialDecision: 08 July 2013
 Revisionreceived: 17 July 2013
 EditorialDecision: 19 July 2013
 Revisionreceived: 29 July 2013
 Accepted: 31 July 2013
 
 
 
 
TransactionReport:
 
(Note:With the exception ofthe correction of typographical or spelling errors that could be a source of ambiguity, 
letters and reports are not edited. The original formatting of letters and referee reports may not be reflected in this 
compilation.)
 
 
Editor:Céline Carret 
 
1stEditorialDecision 25June 2012
 
ThankyouforthesubmissionofyourmanuscripttoEMBO MolecularMedicine.Wehavenow 
heard back from thethreerefereeswhom weasked to evaluateyourmanuscript.Asyou willsee
from the reports below,the referees find the topic of yourstudy ofpotentialimportance.However,
they raise substantial concerns on your work, which should be convincingly addressed in a major 
revision of the presentmanuscript.
 
Indeed,allthree reports are very consistentand claim a lack of statisticalsignificance (sample 
numbers,errorbars,etc),lack ofprotein expressionsto substantiatethefindings,unsufficient
experimentationsto supportfirmly some ofthe conclusionsmade.The reportsare quite explicit,and 
to address all issues satisfactorily, some extensive and lengthy revision mightbe required. 
 
Wewouldbewillingtoconsiderarevisedmanuscriptwiththeunderstandingthatallthereferees'
concernsmustbe fully addressed and thatacceptance ofthe manuscriptwould entaila second round 
ofreview.
 
I should remind you thatitis EMBO Molecular Medicine policy to allow a single round of revision 
only and that,therefore,acceptanceorrejection ofthemanuscriptwilldepend on thecompletenessEMBO MolecularMedicine  PeerReview ProcessFile - EMM-2013-01584
 
 
© EMBO 2 
ofyourresponsesincluded in thenext,finalversion ofthemanuscript.Irealizethataddressing the
referees'comments in fullwould involve a lotof additionalexperimentalwork and I am uncertain 
whetheryouwillbeable(orwilling)toreturnarevisedmanuscriptwithinthe3monthsdeadline
and Iwould also understand yourdecision ifyou chooseto ratherseek rapid publication elsewhere
atthisstage.
 
 
Revisedmanuscriptsshouldbesubmittedwithinthreemonthsofarequestforrevision;theywill
otherwisebetreated asnew submissions,exceptunder exceptionalcircumstancesin which a short
extension isobtained from the editor.Also,the length ofthe revised manuscriptmay notexceed 
60,000 characters(including spaces)and,including figures,thepapermustultimately fitonto 
optimally ten pagesofthejournal.Should you find thelength constraintsto beaproblem,you may 
considerincluding any peripheraldata (butnotmethodsin theirentirety)in the form of
Supplementaryinformation.
 
 
I look forward to seeing a revised form of your manuscriptassoon aspossible.
 
Shouldyoufindthattherequestedrevisionsarenotfeasiblewithintheconstraintsoutlinedhereand
choose,therefore,to submityourpaperelsewhere,we would welcome a message to thiseffect. 
 
 
***** Reviewer'scomments***** 
 
Referee#1(CommentsonNovelty/ModelSystem): 
 
Themouseisatractableandaffordablemodelinwhichtotesttherapeuticengraftmentofhuman
tissue. For translational purposes, testing in additional models will be required, but for the proof of 
principle experiment described in this paper a rodent model is adequate.
 
Referee#1(OtherRemarks):
 
Theauthorshavegeneratedanisolationandculturesystem fornephronprogenitorcellsfrom 
embryonic human kidney tissue.They have used thismethod to derive kidney cellsdisplaying gene
expression characteristicsofnephron progenitors,and have subsequently engrafted these cellsinto 
two model systems: i) Chick chorioallantoic membrane, ii) Mice with glycerol induced acute kidney 
injury. They find that the progenitor cells form epithelialstructures in the chick assay,and thatthere 
is some protective effect of engraftment in the mouse model of kidney injury. Alternative sources of 
kidney tissueisan activeareaofresearch becauseoftheclinicalneed,and the work is potentially 
significant.Although the authors have conducted a thorough and convincing analysis ofthe purified 
cells,the novelty and impactofthe paperreston the finding thatinjected cellsare renoprotective in 
a modelofacute kidney injury,which is the weakest experiment in the manuscript.Severalissues 
surrounding the interpretation ofresults and choice ofmodelneed to be clarified to substantiate the 
authors'conclusions: 
 
1.Thereisno lineageanalysis(human vschick)in thechick experiment showing the origin of the 
epithelialstructuresthatarise following engraftment.Thisisa standard proofforan engraftment
experimentand itshould be included.
2.Theauthorsdo notshow engraftmentofinjected cellsinto thekidney,they simply show thatQdot
labeled cells localize to the kidney. Trapping of cells and possibly free Qdots in the fine vasculature 
ofthekidney isanticipated,so simply showing alow magnification shotofQdotsignalin theorgan 
is not convincing - the authorsneed to evaluatehistologically ifQdotlabeled cellsareincorporated 
into kidney structures to see if there is tissue engraftment, or if Qdots and cells are merely trapped. 
A controlshowingthatQdot-loaded particles the size of a cell, or unrelated cellsloaded with Qdots,
do notstick in thekidney would beawelcomeaddition to thisdataset. 
3.Someoftheearliestexperimentsdoneto assesstherenoprotectiveeffectsofstem cellswere
confounded by the factthatthe cellsproduce renoprotective factors thatare secreted into the culture 
medium.Thus,removingthecellsfrom theengraftmentmixturedidnotsignificantlyreducethe
renoprotective effectof the "engraftment".Lloyd Cantley's group has published severalstudies on 
this phenomenon, which may bevery significantclinically.To supportthelastsentenceoftheEMBO MolecularMedicine  PeerReview ProcessFile - EMM-2013-01584
 
 
© EMBO 3 
abstract,itwould be importantto know whetherthe NCAM+ cellsare exerting theirrenoprotective 
effectthrough cellularengraftmentorproduction ofsoluble renoprotective factors.
3.Thechoiceofinjury modelisconfusing becausetheATN following glycerolinjection is
secondary to muscle injury.No clinicalchemistry is provided to prove thatthe cellinjection is not
protecting themicefrom rhabdomyolysis,with asecondary ameliorativeeffectonkidneyinjury.
4.Theuseofasingleparameterto judgekidney injury isinsubstantial.Histologicalevaluation 
should be included.
 
Additionalpoints:
qPCR isnotbethebestway to tellifcellsin theNCAM fraction areenriched for epithelial
progenitors.Six2 islikely expressed by othercellsatlowerlevelsand maybetheseareeliminated in 
the NCAM positive fraction. SIX2 co-stain on the NCAM fraction would be conclusive.
 
DBA lectinisanoddchoicetomarkdistaltubuleasitis generally used to mark collecting duct 
quitespecifically in themouse(Laitinen etal.1987.Changesin theglycosylation pattern during 
embryonic developmentofmouse kidney asrevealed with lectin conjugates.JHistochem Cytochem 
35:55-65).IfDBA marksdistaltubule in the human kidney,the authorsshould provide a reference.
If not,itwould mean thatstructures of collecting ductidentity develop from the NCAM+ fraction,
whichwouldeitherindicatecontaminationofthecellpreparationusedforengraftment,orthatcells
ofthenephron lineagehavetransdifferentiated to thecollecting ductlineagein thisassay. 
 
Itseems bold to say in the abstractthathuman nephron progenitor cells preventdeath and renal
failure when allthatwas observed was a trend.Ifthe authorswantto make thisclaim they need to 
analyze an appropriate numberofmice based on a poweranalysisoftheircurrentdata. 
 
 
 
Referee#2(OtherRemarks):
 
Thismanuscriptdescribestheisolationofapopulationofcellsfrom humanfetalkidneys thatcan be 
expanded in vitro,have characteristicsofnephron progenitorcellsand when transplanted on chick 
chorio allantoic membrane can give rise to structuresthatexpressnephron specific markers.
Moreover,theauthorsperformedexperimentsinwhichtransplantationofNCAM+cellsprovide
some protective effectfrom glycerolinduced acute renalfailure.
 
Theisolationandidentificationofahumannephronprogenitorcellsisanimportantgoal,asitmay
in the long run help treating renal diseases. The manuscript by Metsuyanim et al., provides some 
important steps towards achieving this goal. Unfortunately, several experiments are incomplete and 
a numberofissuesneed to be resolved before Ican supportpublication. 
 
 
1.Thefirstpartofthe paper describes the culture and characterization of minced human embryonic 
kidney in serum freeand containing medium.Figure1 showsquantitativeanalysisofseveralgenes
expressed within the developing kidney,butIam wondering how strong the expression is,when 
compared to wildtype developing kidneys/cap mesenchyme.Also,Idon'tunderstand why no error
barsareshown forSCM samples.IrealizethatthevaluefortheSCM cultureswassetto one,butif
3 independentsampleshavebeen used (figurelegends), I would expect to have some variability 
between theindividualsamples.
 
2.Limited diluted cellsexpanded in SCM form clones,butappearto undergo acrisisatabout
passage5,aprocessthatisoften observed in primary cultures.In thefollowing analysisonly 2 
independent clones appeared to be analysed. Since the variation of expression of these two clones is 
quitesubstantial,Iam notsureonecan draw clear-cutconclusions.Thisiseven more worrying 
given substantialvariability ofgeneexpression in clone 1 and 2 for severalof the genes analysed 
(CD90,CD105,Foxd1,Sall1,vimentin...).I realize thathuman materialis limited,butgiven the low 
sample number,Iam somewhatconcerned regarding the reproducibility ofthe data?
 
3.Transplantation experimentsinto the chick chorio allantoic membrane suggestthatNCAM+ cells
can develop into epithelialstructure thatexpressmarkersofvariousnephron segmentsand the 
authorsconclude thatthe transplanted cellshave undergone differentiation into nephrons.However,EMBO MolecularMedicine  PeerReview ProcessFile - EMM-2013-01584
 
 
© EMBO 4 
NCAM positivecellsarenotrestrictedtothecapmesenchyme(progenitorcompartment),butcan
also be found within epithelialcomma- and S-shaped bodies (Supp.Fig1).Itis notclearto me 
whethertheepithelialcellsdetectedaftertransplantation are derived from mesenchymal cells 
(differentiation) or whether they representepithelialcells already presentin the originalNCAM+ 
population (and maybereassembled astubules).Do theauthorshaveaway to addressthisquestion? 
 
4.My biggestproblem with thispaperrelatesto thein vivo transplantation experimentsinto mice
and itisnotclearto me how the NCAM+ population contributesto a bettersurvivalofanimals.As
rightly pointed outby the authors the p-value(p=0.037)NCAM+ vs NCAM- cellsdid notreach a 
very high statisticalsignificance.Ibelieveadditionalexperimentsneed to beperformed to allow 
firm conclusions. 
 
ThetimecourseexperimentinFig.7bsuggeststhatcellscanintegrateintokidneys,butthenget
diluted outovertime.Theauthorsperformed asimplePCR analysisto determinethepersistenceof
human cellsin kidneys,butitisnotclearto mehow quantitativethismeasureis.RealtimePCR 
wouldbebettersuitedforquantificationandmayevenallow estimation of the number of human 
cellspresentin the kidneys.Also,why are there no valuesforthe experimentswith NCAM- cells?
Dotheyintegrateless/moreintokidneys(comparisonbetweenNCAM+andNCAM- cells)? 
 
Fig7cshowsthatNCAM+ cellscanbefoundinmousekidneys,butfrom thedataprovideditisnot
clearto which kidney structure they contribute.Here a much more thorough analysisisrequired.Do 
the cells integrate into nephrons? Which differentiation markers do they express (high power views 
and immunostaining)?Also,Iam wonderingwhethertheexperimentshavebeenreproducedwith
NCAM positive/negativecellsisolatedfrom distinctdonortissue.Ithinkthisisimportantto
corroborate the generalconclusion thatNCAM positive cellsmay have beneficial effects in treating 
renaldisease.
 
 
 
 
Referee#3(CommentsonNovelty/ModelSystem): 
 
Thisisaninterestingreportbuttherearemanyproblemsinthecurrentmanuscript.Therearemany
RT-PCR databutnoimmunocytochemistrytoconfirm proteinexpression by the cells.There is not
sufficientclarity on the statisticalsignificance ofthe PCR data.The animalstudies have to be 
interpreted as indicating that there is no difference between infusion of NCAM + or NCAM- cells.
Thesalinecontrolsarenotrelevanthere since the effects of cellular infusion is likely to reflect
paracrineeffects.TheLTA,DBA and THP staining oftheexplantson CAM isvery interesting.
Therearemanyerrorsofspellingandusage,someofwhichwepointoutinthereview. 
 
Referee #3 (OtherRemarks):
 
Theauthorsreporttheidentificationofhumannephronepithelialprogenitorcellsinabortedhuman
fetuses.These cells are isolated based on NCAM1 expression and representa mitotically active 
population,which when introduced onto thechorio-allantoic membrane ofthe chick embryo formed 
proximaltubules,loop ofhenle,and distalnephron tubules.Theauthorsalso injected thesecellsinto 
micechallengedwithglyceroltoinduceacutekidneyinjury.Theseniorauthor,Dr.Benjamin
Dekel,haspublishedanumberofpapersontheuseofNCAM1asamarkerfornephronprogenitors
in the developing human kidney.
 
1.Thestrength ofthemanuscriptliesin thedemonstration thattheNCAM1+ cellpopulation can 
giveriseto kidney tubularstructures in vivo.The characterization ofthe differentcellpopulations 
isolated from the human fetal kidneys would be improved by some protein expression analysis 
(preferably by immunocytochemistry or western blotto show expression and localization of key 
transcription factors reported to be expressed in these cells). This is an important limitation of the 
work.
 
2.Thedataon glycerol-induced acute renal failure protection is weak. The authors find no statistical 
differencebetween theinfusion ofNCAM negativecellsandNCAM positivecells.ClearlyitisEMBO MolecularMedicine  PeerReview ProcessFile - EMM-2013-01584
 
 
© EMBO 5 
mostlikelythattheeffectsofprotectionarerelatedtoparacrineeffects,andthoseparacrineeffects
appearto be similarin the NCAM- cellsversusNCAM+ cells.There are no data on creatinine.
 
 
3.When many oftheexpression levelsaredescribed from experimentsusing RTPCR,thereare
percentagespresented and apparentdifferencesin somecaseswhich arerelatively smalland no 
clearstatisticaldifference isidentified,so itishard to know which ofthedifferencespresented,for
example in figure 1,are meaningful.The authorstend to selectsome and ignore others. 
 
4.In figure1b,theauthorscharacterizetheHFK cellsin SFM and SCM conditionsusing RT-PCR.
Itwould be informative for the authorsto demonstrate protein expression and localization in SFM 
and SCM-cultured cellsvia immunostaining ofsome ofthese markers,such asECAD,vimentin,
PAX2,SIX2,andWT1,allofwhichhaveverygoodstainingantibodies.Thismightalsohelpto
demonstratewhethertheseculturesarehomogeneousorheterogeneous.Co-staining forECAD and 
vimentin could help clarify which cellsexpressthesemarkers,sincevimentin isamarkerof
mesenchymalratherthanepithelialcells.
 
 
5.In figure1b and 1c,itisnotclearwhich SFM and SCM populationswereused forcomparison.
WereallexperimentsdoneonPOday7SCMandPOday14SFMcultures?Ifso,whywereday7
and day 14 chosen,respectively?Isthere any change in gene expression profileswithin eitherSCM 
orSFM culturesovertime? 
6.In figure2 d-e,the authorstry to characterize single cellclonesofthe SCM-cultured cells.What
passagecellswereused foreach clonefortheanalyses?Wasthereasignificantchangein gene
expression with each passage? Also,there is significantheterogeneity in the gene expression 
patternsbetween clone1 and clone2 which theauthorsdo notinterpret. 
 
7.In Figure3,much ofthecharacterization oftheNCAM1+ SFM cellsisdoneby RT-PCR.The
authorsshould try to immunostainthesecellswithwell-established antibodiesagainstPAX2,SIX2,
and WT1 to show protein expression/localization. 
 
8.In thediscussion,theauthorstalk aboutNCAM1 expression and stateon page27 thatno NCAM1 
is detected in epithelial derivativein adulthood.Itisknown,however,and published in experiments
in rats that ischemia is associated with an expression of NCAM1.
 
9.Itisnotclearon whatbasistheauthorscometo theconclusion thattheNCAM+ cellsrepresenta
heterogeneousmixture oflineage-restricted epithelialprogenitors.
 
10.On page27,seven linesfrom thebottom,itisnotclearwhatreferences10 and 11 referto.In 
addition,in a numberofotherplacesin the text,the referencesare incomplete,with the authors
namepresentbutthe yearnotincluded.
 
11.Thereareanumberoftypos/spelling errorsin thetext. 
12.1.Page4,line1:"capping mesenchyme"should bechanged to "cap mesenchyme".
13.2.Page5,line13:"Iscoves's"should bechanged to "Iscoves'"."Mod"should bespelled out
"Modified".
14.3.Undermaterialsand methods,"Establishmentofaprimary culturefrom human kidney",the
authorsstate thatafterthe digesting medium isremoved,the cellsare resuspended in a "growth 
medium"withoutanyfurtherdescription.This should be changed to "either serum-containing or
serum-free medium".
15.4.Page6,line9:"transferring"should bechanged to "transferrin".
16.5.Page6,line10:"sodium selantine"should bechanged to "sodium selenite". 
17.6.Page6,line 25: Do the authors intend "PBSX1" to be "1X PBS"?
18.7.Page9,line4:"magneticly"should bechanged to "magnetically".
19.8.Page9,line5:"invitrogen"should bechanged to "Invitrogen" 
20.9.Page9,line15:"algoritm"should bechanged to "algorithm".
21.10.Page9,line19:thecommaafter"clusteranalysis"should beremoved. 
22.Page18,line16:"capping mesenchyme"should bechanged to "cap mesenchyme".
23.Page18,line16:"C-" should be changed to "comma-" forclarification. EMBO MolecularMedicine  PeerReview ProcessFile - EMM-2013-01584
 
 
© EMBO 6 
24.In figure3b,thestyleoferrorbarsused forthePAX2 panelaredifferentfrom theerrorbarsin 
allthe otherpanels.The authorsshould try to maintain consistency ofstyle within the figure. 
25.Page19,line15:"derivates"should bechanged to "derivatives".
26.In figure3b,theY-axison the SALL1 panelappearsto be mislabeled.The Y-axisreadsfrom 
bottom to top,"0,1,1,2,2".
 
 
1stRevision - authors'response 17 January 2013
 
Thankyouforyourletterfrom June6th 2012 and theopportunity to submitarevisedmanuscript.
Wewishtothankstherefereesfortheirexcellentcomments.Wehavenowperformedlengthy
experimentsand extensively revised ourmanuscriptin accordance with the reviewer'ssuggestions. 
Asweemphasizeitiswellacceptedthat one cannot derive genuine renal progenitors from the most 
accessible stem cellslocated in the blood ormarrow. 
Ourpaperdemonstratesforthefirsttimehow humantissue,thefetalkidney,canbeusedtoderive
nephron progenitorcellsthatcan expanded in culture,generate renalstructuresand have the ability 
to halt progression of chronic kidney disease in mice. Ultimately, this comprehensive study affords a 
bridgefrom thebench to bedsideforthebenefitofmedicine.
I hope you willfind the manuscriptsuitableforEMBO MolecularMedicine 
 
A pointtopointaddressofrefs’commentsislistedbelow:
 
Referee#1(CommentsonNovelty/ModelSystem):
 
Themouseisatractableandaffordablemodelinwhichtotesttherapeuticengraftmentofhuman
tissue.Fortranslationalpurposes,testing in additionalmodelswillberequired,butfortheproofof
principleexperimentdescribed in thispapera rodentmodelisadequate.
 
Thankyouforthiscomment.Importantly,wehaveextendedourtranslationalanalysis of human 
nephron precursorsto includeachronickidney diseasemousemodelin addition to theacuteone
and show in proof-of-principleexperimentstheability ofhuman nephron progenitorcellsto halt
progression ofchronickidney disease(new Fig.8 and new Supp Fig.8).
 
Referee#1(OtherRemarks)
 
Theauthorshavegeneratedanisolationandculturesystem fornephronprogenitorcellsfrom 
embryonic human kidney tissue.They have used thismethod to derive kidney cellsdisplaying gene 
expression characteristics ofnephron progenitors,and have subsequently engrafted these cells into 
two model systems: i) Chick chorioallantoic membrane, ii) Mice with glycerol induced acute kidney 
injury. They find that the progenitor cells form epithelial structures in thechickassay,and that
there is some protective effect of engraftment in the mouse model of kidney injury. Alternative 
sources ofkidney tissue is an active area ofresearch because ofthe clinicalneed,and the work is 
potentiallysignificant.Although theauthorshaveconducted a thorough and convincing analysisof
the purified cells, the novelty and impact of the paper rest on the finding that injected cells are 
renoprotective in a modelofacute kidney injury,which is the weakestexperimentin themanuscript.
Severalissuessurrounding theinterpretation ofresultsand choiceofmodelneed to beclarified to 
substantiate the authors'conclusions:
 
1.Thereisno lineageanalysis(human vschick)in thechickexperimentshowing theorigin ofthe
epithelial structures that arise following engraftment. This is a standard proof for an engraftment 
experimentand itshould be included.
 
Thankyouforthiscomment.WehaveimmunostainedthechickCAM withhumanspecificmarkers
that do not cross react with chick tissue and show human - specific labeling ofepithelialstructures.
Thesedatahavebeenaddedtosupplementary(new SuppFig.7) 
 
2.Theauthorsdo notshow engraftmentofinjected cellsinto thekidney,theysimplyshow thatQdot
labeled cells localize to the kidney.Trapping ofcellsand possibly free Qdotsin the fine vasculature 
ofthekidneyisanticipated,so simplyshowing a low magnification shotofQdotsignalin theorgan EMBO MolecularMedicine  PeerReview ProcessFile - EMM-2013-01584
 
 
© EMBO 7 
is not convincing - the authors need to evaluate histologically if Qdotlabeledcellsareincorporated
into kidney structures to see if there is tissue engraftment, or if Qdots and cells are merely trapped. 
A controlshowingthatQdot-loaded particles the size of a cell, or unrelated cells loaded with Qdots, 
do notstickin the kidney would be a welcome addition to this dataset.
 
Thankyouforthiscomment.Theacutekidneymodelevaluatesatherapeuticeffect72hrafterits
induction. We observed a significant reduction (indeed not highly significant) in the proportion of
micethatdevelopacuterenalfailurefollowinginjectionofhNPCs.WeshowbymCherrylabeling
cellsand by a tracing human mRNA using calibrated human specific real-time PCR which allows 
identification of a small amount of human cellsthat hNPCs are indeed engrafted in the kidney.
Nevertheless,webelievethat72hrdoesnotallow forgenerationofkidneystructures(differentiation
to nephron epithelial cells) and such early effects are via paracrine mechanisms as observed for 
othercelltypessuch asBM-MSCs(seeref'scommentbelow).Moreover,wehaveaddednewdata
ofhuman specificgeneexpression in themurinelungsshowing thatfollowing IV injection the
strongestsignalis in the lung (hGAPDH qRT-PCR:lungs:Ct=20,kidneys:Ct=30).Thisindicates
that the IV route is not ideal for renal engraftment and may limit the functional effects of hNPCs in 
this injury model. 
Toaddressthein vivo partand strengthen thetranslationalrelevancewehavenow added lengthy 
experiments(14w)employing the 5/6 nephrectomy model.Thisisa modelthatsimulateschronic 
progressiverenalinjury.Following ourobservation thathuman fetalNCAM+ cellsharbor
clonogenic and progenitorpropertiesand are unique in theirability to generate human epithelial
structures inthe CAM, we have evaluated their ability to influence renal function (creatinine 
clearance,CrCl)in the 5/6 nephrectomy model.We now show forthe firsttime thatrepeated hNPC 
injection leads to significant therapeutic effects in this stringent model. Thesefunctionalresultscan
belinked to engraftment,differentiation and integration potentialofhNPCsin thediseased murine
kidneys,suggesting thatlineagedifferentiation islikely to contribute,atleastin part,to the
therapeutic effects (See new Fig.8andSuppFig.8).
 
3.Someoftheearliestexperimentsdoneto assesstherenoprotectiveeffectsofstem cellswere
confounded by the factthatthe cellsproduce renoprotective factorsthatare secreted into the 
culture medium.Thus,removing the cellsfrom the engraftmentmixture did notsignificantly reduce 
the renoprotective effect of the "engraftment". Lloyd Cantley's group has published several studies 
on thisphenomenon,which maybeverysignificantclinically.To supportthelastsentenceofthe
abstract,itwould beimportantto know whethertheNCAM+ cellsareexerting theirrenoprotective
effectthrough cellularengraftmentorproduction ofsoluble renoprotective factors.
 
Thankyouforthiscomment.Importantly,theATN glycerolmodelresultsmostly in renal
dysfunction 48- 72 hrsafterglycerolinjection and thebeneficialeffectsobserved atthistimepoint
following early celladministration (IV,2h afterglyceroladministration)are therefore likely to be 
paracrinedependent.Histological analysis would be also less relevant here. We have extended our 
observationson renalfunction improvementand repeated hNPC administration to theprolonged 
chronic kidney modelforwhich we could clearly show cellularengraftment(new Fig.8 and new 
SuppFig.8)
 
4.Thechoiceofinjurymodelisconfusing becausetheATN following glycerolinjection is
secondary to muscle injury.No clinicalchemistry is provided to prove thatthe cellinjection is not
protecting themicefrom rhabdomyolysis,with a secondary ameliorative effecton kidney injury. 
 
Thankyouforthisimportantcomment.TheATN modelwehaveemployediswelldescribedfor
studying the effects ofcelltherapy and has been used by othergroups (Sagrinatietal,2006). 
Nevertheless,toascertainthatwearenotmodel-dependentwehavenow performed additionalin 
vivo experimentsin an independentchronic injury model(new Fig.8 and new Supp Fig.8).
 
Additionalpoints:
 
qPCR isnotbethebestwayto tellifcellsin theNCAM fraction areenriched forepithelial
progenitors.Six2 islikelyexpressed byothercellsatlowerlevelsand maybethese are eliminated in 
the NCAM positive fraction. SIX2 co-stain on the NCAM fraction would be conclusive. EMBO MolecularMedicine  PeerReview ProcessFile - EMM-2013-01584
 
 
© EMBO 8 
 
Thankyouforthiscomment.WehaveaddedimmunostainingofSIX2intheNCAM+fractionand
show prominentstaining (See new Fig 2).Importantly,notall NCAM+ cells co-stain forthe SIX2 
markerindicating– aswe discussin the manuscript– that NCAM+ fraction also contains early and 
morecommittednephronepithelialprecursorsbeyondtheSIX2stage(includingearlynephron
derivativesoftheSIX2 population such asS – shaped bodies).Importantly,NCAM+ cells show 
reduced expression of E-CAD andmildlyelevatedvimentinstainingcomparedtoNCAM- cells
(corroborating with qRT-PCR data)indicatingthathNPCshavenotcompletedtheMET process
towards maturenephron epitheliaand can beconsidered asdifferentiating progenitors(new Fig.2). 
 
DBAlectinisanoddchoicetomarkdistaltubuleasitisgenerallyusedtomarkcollectingduct
quitespecificallyin themouse(Laitinen etal.1987.Changesin the glycosylation pattern during 
embryonic developmentofmouse kidney asrevealed with lectin conjugates.J HistochemCytochem 
35:55-65).IfDBA marksdistaltubulein thehuman kidney,theauthorsshould providea reference.
Ifnot,itwould mean thatstructuresofcollecting ductidentitydevelop from theNCAM+ fraction,
whichwouldeitherindicatecontaminationofthecellpreparationusedforengraftment,orthatcells
ofthenephron lineagehavetransdifferentiated to thecollecting ductlineagein this assay. 
 
Thankyouforthiscomment.Asshownin(Murata etal,1983)DBA canalsobeobservedindistal
tubules. 
 
Itseems bold to say in the abstractthathuman nephron progenitorcellspreventdeath and renal
failure when all that was observed was a trend. If the authors want to make this claim they need to 
analyzean appropriatenumberofmicebased on a poweranalysisoftheircurrentdata.
 
Thankyouforthiscomment.Ouranalysisshowsthatthe proportion ofmice developing acute renal
failure is significantly lowerwhen injecting human NCAM+ cells (FisherExacttestand chisquare 
analysis).We have toned down ourclaimsin the abstract.In the 5/6 nephrectomy modelwe have 
added new data showing at12 weekssignificantimprovementin renalfunction –CrClcomparedto
baselineCrCland thatasignificantloweramountofmicedeterioraterenalfunction when receiving 
repeated injections of hNPCs (new Fig.8 and new Supp Fig. 8).    
 
 
Referee#2(OtherRemarks)
 
Thismanuscriptdescribestheisolationofapopulationofcellsfrom humanfetalkidneysthatcanbe
expanded in vitro,have characteristicsofnephron progenitorcellsand when transplanted on chick 
chorioallantoic membranecangiverisetostructuresthatexpressnephronspecificmarkers.
Moreover,theauthorsperformedexperimentsinwhichtransplantationofNCAM+cellsprovide
some protective effectfrom glycerolinduced acute renalfailure.
Theisolationandidentification of a human nephron progenitor cells is an important goal, as it may 
in the long run help treating renal diseases. The manuscript by Metsuyanim et al., provides some 
important steps towards achieving this goal. Unfortunately, several experiments areincompleteand 
a numberofissuesneed to beresolved beforeIcan supportpublication.
 
1 .Thefirstpartofthepaperdescribesthecultureandcharacterizationofmincedhumanembryonic
kidney in serum free and containing medium.Figure 1 showsquantitative analysis of several genes 
expressed within the developing kidney,butIam wondering how strong the expression is,when 
compared to wildtype developing kidneys/cap mesenchyme.Also,Idon'tunderstand why no error
barsareshown forSCM samples.Irealize thatthe value for the SCM cultures was setto one,butif
3 independentsampleshavebeen used (figurelegends),Iwould expectto havesomevariability
between theindividualsamples.
 
Thankyouforthecomment.a.A comparisonofcellstotissuesislikely tbe irrelevanthere.We 
repeatedly observe thatwhen comparing human fetalkidney cells to fragments of human kidney 
tissue there is global dampening of gene expression. We could detect this when performing 
microarrayscomparinghFKtissueand hFK cells.b.ComparativerealtimeRT-PCR analysisof
geneexpression wereanalyzed using SDS RQ Manager1.2 softwareorStepOneSoftwarev2.1 
using thewellaccepted method ofΔΔCTsuchthattheexpressionlevelsofthecalibratorsamples,inEMBO MolecularMedicine  PeerReview ProcessFile - EMM-2013-01584
 
 
© EMBO 9 
this case SCM samples=1,thereforeineachbiologicalrepeatirrespectiveoftheabsoluteexpression
level, the calibrator is =1.
 
2.Limited diluted cellsexpanded in SCM form clones,butappearto undergo a crisisatabout
passage5,a processthatisoften observed in primary cultures.In the following analysis only 2 
independent clones appeared to be analysed. Since the variation of expression of these two clones is 
quitesubstantial,Iam notsureonecan draw clear-cutconclusions.Thisiseven more worrying 
given substantialvariabilityofgeneexpression in clone1 and 2 forseveralofthegenesanalysed 
(CD90,CD105,Foxd1,Sall1,vimentin...).I realize thathuman materialis limited,butgiven the low 
sample 
number,Iam somewhatconcerned regarding thereproducibility ofthe data? 
 
Thankyouforthiscomment.A meansforisolatingkidneystem cellsfrom humanfetalkidneys
wouldbelimitingdilutionanalysisfollowedbyclonalexpansionindicativeofself-renewal.
Importantly,we wanted to show thatclonalself–renewing populations can be isolated from the 
human fetalkidney in theadhesion culturessupplemented with serum.However,theselong-term 
clonalexpansionsappearasmesenchymalstem-like cells (morphology and gene/protein expression) 
and notnephron epithelialprogenitorswhich can be expanded to some degree in serum free 
conditions.A recentpaper(Lusisetal,Stem CellRes)showed nephrospheresasmeansto enrich 
embryonic nephron progenitors.Nevertheless,nephrospheresjustlike ourlong-term MSC-like 
clonalpopulationsfailto epithelialize suggesting these methodsare notoptimalforderivation of
cellssuitable fornephron formation,e.g.kidney-forming cells.We acknowledge thatonly a limited 
numberofself-renewing clones can be expanded from human fetalkidneysand hencethelimited 
dataon two clones.However,webelievethatthesedatashould beincluded asitemphasizesthe
relevance of SFM media expansion and NCAM immunosorting for derivation of committed nephron 
progenitorsthatgenerateepithelialstructures(harbordirectkidney-forming capacities).We have re-
wrotethisparagraphastomakeitmoreclearforthereaderandmovedresultstoSupplementary
(Supp Fig.1).
 
3.Transplantation experimentsinto thechickchorioallantoicmembranesuggestthatNCAM+ cells
can develop into epithelialstructure thatexpressmarkersofvariousnephron segmentsand the 
authorsconcludethatthetransplanted cellshaveundergonedifferentiation into nephrons.However,
NCAM positivecellsare notrestricted to the cap mesenchyme (progenitor compartment),butcan 
also befound within epithelialcomma- and S-shaped bodies (Supp.Fig1).Itis notclear to me 
whethertheepithelialcellsdetectedaftertransplantationarederivedfrom mesenchymal cells 
(differentiation) or whether they representepithelialcells already presentin the originalNCAM+ 
population (and maybereassembled as tubules).***
 
Thankyouforthiscomment.Astherefereecorrectlypointsoutandasweshow inSuppfig.4,
NCAM expressioninhumanfetalkidneyisintheCM butalsoinearlynephronderivatives.When
westainhumanNCAM+cellsforSix2thereexistadoublepositivepopulationbutalsomore
differentiated NCAM+ cellsthatlack theSix2 marker.Aftergrafting onto the chick CAM and the 
5/6 Nx modeland thegeneration ofrenaltubularstructures,cellsexpressepithelialmarkersand 
importantly lose NCAM1 expression indicating maturation (New Fig. 7 Fig. 8, Supp Fig. 7 and 
SuppFig.8).Moreover,singlecellsthathave engrafted in vivo buthaveyetdifferentiated into renal
tubules are negative for epithelial markers (panCK/MNF116 that we have used). They retain 
MNF116expressiononcedifferentiatedintotubule-structure.
 
4.Mybiggestproblem with thispaperrelates to the in vivo transplantation experiments into mice 
and itisnotclearto mehow theNCAM+ population contributesto a bettersurvivalofanimals.As
rightly pointed outby the authors the p-value (p=0.037)NCAM+ vsNCAM- cellsdid notreach a 
very high statistical significance. I believe additional experiments need to be performed to allow 
firm conclusions.
 
Thankyouforthiscomment.Theacutekidneymodelevaluatesatherapeuticeffect72hrafterits
induction. We observed a significant reduction (indeed nothighly significant) in the proportion of 
micethatdevelopacuterenalfailurefollowinginjectionofhNPCs.WeshowbymCherrylabeling
and by a tracing human mRNA using calibrated human specific real-time PCR which allows 
identification of a smallamountofhuman cellsthathNPCs are indeed engrafted in the kidney.
Nevertheless,webelievethat72hrdoesnotallow forgenerationofkidneystructures(differentiationEMBO MolecularMedicine  PeerReview ProcessFile - EMM-2013-01584
 
 
© EMBO 10
to nephron epithelial cells) and such early effects are via paracrine mechanisms as observed for
othercelltypessuch asrBM-MSCs(seeref'scommentbelow).Moreover,wehaveaddednewdata
ofhuman specificgeneexpression in themurinelungsshowing thatfollowing IV injection the
strongestsignalis in the lung (hGAPDH qRT-PCR:lungs:Ct=20,kidneys:Ct=30).Thisindicates
that the IV route is not ideal for renal engraftment and may limit the functional effects of hNPCs in 
this injury model. 
Tomoreadequatelyaddressthein vivo partand strengthen thetranslationalrelevancewe have now 
added lengthy experiments(14w)employing the 5/6 nephrectomy model.Thisisa modelthat
simulates chronic progressive renalinjury.Following ourobservation thathuman fetalNCAM+ 
cellsharborclonogenic and progenitorpropertiesand are uniquein theirability to generatehuman 
epithelialstructuresin the CAM,we have evaluated theirability to influence renalfunction 
(creatinine clearance,CrCl) in the 5/6 nephrectomy model.We now show for the firsttime that
repeated hNPC injection leads to significanttherapeutic effects in this model(Fortesting a 
therapeutic effect we employed a protocol with three direct injections of hNPCs over a 14 week time 
period).Wefound aclearseparation between treated and non-treated mice after the third injection; 
at12 weekswe observed significantimprovementin renalfunction –CrClcomparedtobaseline
CrClandthatasignificantloweramountofmicedeterioratedrenalfunctionwhenreceiving
repeated injections of hNPCs.We believe thatthese setof chronicexperimentssubstantiateour
translational findings in the acute model and provide proof of principle experiments towards clinical 
implementation for which the greatest need exists (CKD) (new Fig. 8 and new Supp Fig. 8). 
 
Thetimecourseexperimentin Fig. 7b suggests that cells can integrate into kidneys, but then et 
diluted outovertime.Theauthorsperformed a simplePCR analysisto determinethepersistenceof
human cellsin kidneys,butitisnotclearto mehow quantitativethismeasureis.Realtime PCR 
wouldbebettersuitedforquantificationandmayevenallow estimationofthenumberofhuman
cellspresentin the kidneys.Also,why are there no valuesforthe experimentswith NCAM- cells? 
Dotheyintegrateless/moreintokidneys(comparison between NCAM+ and NCAM- cells)?
 
Thankyouforthiscomment.Importantly,theATN glycerolmodelresultsmostlyinrenal
dysfunction 48- 72 hrsafterglycerolinjection and thebeneficialeffectsobserved atthistimepoint
following early celladministration (IV,2h afterglyceroladministration)are therefore likely to be 
paracrinedependent.Weindeed presentreal-time and not "simple" PCR data (the real-time PCR 
productwasanalyzed by ethidium agarosegeland according to yourcommentwemention Ct
values).These resultswere furthercomplemented by mCherry celllabeling and tracking (new Fig.
7).TheIV routeresultsin majorlung engraftmentand lessso kidney engraftment(seeCtvalues)
hampering functionaleffectsofhNPCs.Histologicalanalysiswouldbealsolessrelevantheresois
lineage differentiation and in fact many other cell types have the capacity to function here in a 
paracrinematter(thishasbeen widely shown forMSCs).Following theevidenceaccumulated by in 
vitro assaysand the chick CAM in vivo assay indicating human fetalNCAM1+ cellsgrown in SFM 
to fulfill hNPC criteria we wanted to show here that hNPCs have this paracrine capacity to influence 
acute disease like othercelltypesbutare definitely notunique in thatsense and this is not the major 
translational focus. We emphasize that in the text. We have extended our observations on renal 
function improvementand repeated hNPC administration to the prolonged chronic kidney modelfor
whichwecouldclearlyshow cellularengraftmentand integration (new Fig.8 new Supp Fig.8) 
 
Fig7cshowsthatNCAM+ cellscanbefoundinmousekidneys,butfrom thedataprovideditisnot
clearto which kidney structure they contribute.Here a much more thorough analysisisrequired.
Dothecells integrate into nephrons? Which differentiation markers do they express (high power 
viewsand immunostaining)? Also,Iam wondering whetherthe experimentshave been reproduced 
withNCAM positive/negativecellsisolatedfrom distinctdonortissue.Ithinkthisisimportantto 
corroborate the generalconclusion thatNCAM positive cellsmay have beneficialeffectsin treating 
renaldisease.
 
Thankyouforthiscomment.Weemployedthe5/6nephrectomymodeltoevaluatetheseparameters
and show engraftment,de-novo differentiation/epithelialstructureformation and integration of
hNPCsin chronically diseased kidneys(Seenew Fig.8,supp Fig.8). 
 
Referee#3(CommentsonNovelty/ModelSystem):
 EMBO MolecularMedicine  PeerReview ProcessFile - EMM-2013-01584
 
 
© EMBO 11
Thisisaninterestingreportbuttherearemanyproblemsinthe currentmanuscript.There are many 
RT-PCR databutnoimmunocytochemistrytoconfirm proteinexpressionbythecells.Thereisnot
sufficientclarity on the statisticalsignificance ofthe PCR data.The animalstudies have to be 
interpreted as indicating that there is no difference between infusion of NCAM + or NCAM- cells.
Thesalinecontrolsarenotrelevantheresincetheeffectsofcellularinfusionislikelytoreflect
paracrineeffects.TheLTA,DBA and THP staining oftheexplantson CAM isveryinteresting. 
Therearemanyerrorsofspellingandusage,someofwhichwepointoutinthereview.
 
Referee#3(OtherRemarks):
 
Theauthorsreporttheidentificationofhumannephronepithelialprogenitorcellsinabortedhuman
fetuses. These cells are isolated based on NCAM1 expression and represent a mitotically active 
population,which when introduced onto thechorio-allantoicmembraneofthechickembryo formed 
proximaltubules,loop ofhenle,and distalnephron tubules.Theauthorsalso injected thesecells
into mice challenged with glycerol to induce acute kidney injury. The senior author, Dr. Benjamin 
Dekel,haspublishedanumberofpapersontheuseofNCAM1asamarkerfornephronprogenitors
in the developing human kidney.
 
1.Thestrength ofthemanuscriptliesinthedemonstrationthattheNCAM1+cellpopulationcan
giveriseto kidneytubularstructuresin vivo.Thecharacterization ofthedifferentcellpopulations
isolated from the human fetal kidneys would be improved by some protein expression analysis
(preferably by immunocytochemistry or western blotto show expression and localization ofkey 
transcription factors reported to be expressed in these cells). This is an important limitation of the 
work.
 
Thankyouforthiscomment.Wehaveadded immunostaining ofSix2 in theNCAM+ fraction and 
show prominentstaining (See new Fig 2).Importantly,notallNCAM+ cells co-stain forthe Six2 
markerindicating– aswe discussin the manuscript– that NCAM+ fraction also contains early and 
morecommitted nephron epithelial precursors beyond the Six2 stage (including early nephron 
derivativesoftheSIX2 population such asS – shaped bodies).Importantly,NCAM+ cells show 
reduced expression of E-CAD comparedtoNCAM- cellsindicating thatthey have notcompleted 
the MET process towards mature nephron epithelia and can be considered as differentiating 
progenitors(Seenew Fig 2).
 
2. Thedataonglycerol-induced acute renal failure protection is weak. The authors find no 
statisticaldifference betweenthe infusion of NCAM negative cells and NCAM positive cells. Clearly 
it is most likely that the effects of protection are related to paracrine effects, and those paracrine 
effectsappearto be similarin the NCAM- cellsversusNCAM+ cells.There are no data on 
creatinine.
 
Thankyouforthiscomment.Wetotallyagreewiththereferee.Theacutekidneymodelevaluatesa
therapeutic effect 72hr after its induction. We show by mCherry labeling and by a tracing human 
mRNAusingcalibratedhumanspecificreal-time PCR which allows identification of a small 
amountofhuman cellsthathNPCsare indeed engrafted in the kidney.In addition,we observed a 
significantreduction (indeed nothighly significant)in the proportion ofmice thatdevelop acute 
renalfailure following injection of hNPCs when compared to saline.Nevertheless,we believe that
72hrdoesnotallow forgeneration ofkidney structures(differentiation to nephron epithelialcells)
and such early functionaleffectsare via paracrine mechanismsasobserved for other celltypes such 
asBM-MSCsand may wellbe achieved by varying celltypes.Moreover,we have added new data 
ofhuman specificgeneexpression in themurinelungsshowing thatfollowing IV injection the
strongestsignalis in the lung (hGAPDH qRT-PCR:lungs:Ct=20,kidneys:Ct=30).Thisindicates
that the IV route is not ideal for renal engraftment and may limit the functional effects of hNPCs in 
this injury model(accordingly,creatinine levels were indeed less affected than urea levels). To more
adequately addressthe in vivo partand strengthen thetranslationalrelevancewehavenow added 
lengthy experiments (14w) employing the 5/6 nephrectomy model. This is a model that simulates 
chronic progressive renalinjury.Following ourobservation that human fetal NCAM+ cells harbor 
clonogenic and progenitorpropertiesand are unique in theirability to generate human epithelial
structures in the CAM,we have evaluated theirability to influence renalfunction (creatinine EMBO MolecularMedicine  PeerReview ProcessFile - EMM-2013-01584
 
 
© EMBO 12
clearance,CrCl; the most stringentbiochemicalmeasurement) in the 5/6 nephrectomy model.We 
now show forthefirsttimethatrepeated hNPC injection leadsto significanttherapeuticeffectsin 
this model (For testing a therapeutic effect we employed a protocol with three direct injectionsof
hNPCsovera14 week timeperiod).Wefound aclearseparation between treated and non-treated 
miceafterthethirdinjection;at12weeksweobservedsignificantimprovementinrenalfunction– 
CrClcomparedtobaselineCrClandthatasignificant lower amount of mice deteriorated renal 
function when receiving repeated injections of hNPCs.We believe thatthese setof chronic 
experimentssubstantiate ourtranslationalfindingsin the acute modeland provide proofofprinciple 
experimentstowardsclinicalimplementation forwhich thegreatestneed exists(CKD) (new Fig.8)  
3 .WhenmanyoftheexpressionlevelsaredescribedfromexperimentsusingRTPCR,thereare
percentagespresented and apparentdifferencesin somecaseswhich arerelativelysmalland no 
clearstatisticaldifference isidentified,so itishard to know which ofthe differencespresented,for
example in figure 1,are meaningful.The authorstend to selectsome and ignore others.
 
Wehavere-wrotethissectionaccordingtotheref'scommentand addressed meaningfuldata in the 
text. 
 
4.In figure1b,theauthorscharacterizetheHFK cellsin SFM and SCM conditionsusing RT-PCR.
Itwould be informative for the authors to demonstrate protein expression and localization in SFM 
and SCM-cultured cellsvia immunostaining ofsome ofthese markers,such asECAD,vimentin,
PAX2,SIX2,andWT1,allofwhichhaveverygoodstainingantibodies.Thismightalsohelpto
demonstratewhethertheseculturesarehomogeneousorheterogeneous.Co-staining forECAD and 
vimentin could help clarify which cellsexpressthese markers,since vimentin isa markerof
mesenchymalratherthanepithelialcells.
 
Thanksforthiscomment.Pax2isnotoverexpressedinNCAM+cellsasitstronglyexpressedin
UB/early UB derivatives which are NCAM-. We stained Six2, vimentin and E-cadherin and 
demonstratethatafraction ofNCAM+ cells,which showsreduced E-CAD staining,expressesSix2
butnotin allcellsindicating early and moredifferentiated epithelialprogenitorswithin theNCAM+ 
fraction.  
 
5.In figure1b and 1c,itisnotclearwhich SFM and SCM populationswereused forcomparison.
WereallexperimentsdoneonPOday7SCM andPOday14SFM cultures?Ifso,whywereday7
and day14 chosen,respectively? Is there any change in gene expression profiles within either SCM 
orSFM culturesovertime?
 
Thanksforthiscomment.Bothcellculturesstartatsimilarconcentrations.However,inSFM,cells
adhere lessare smallerand therefore reaching confluence in P0 is longer. This is the reason for 
differenttimepointsweshow in Fig.1.Aswemention in thetextfrom P1 and thereafterdoubling 
time is similar. 
 
6. In figure 2 d-e,the authorstry to characterize single cellclonesofthe SCM-cultured cells.What
passage cells were used for each clone for the analyses? Was there a significantchange in gene 
expression with each passage? Also,there issignificantheterogeneity in the gene expression 
patternsbetween clone1 and clone2 which theauthorsdo notinterpret.
 
Thankyouforthiscomment.A meansforisolatingkidneystem cellsfrom humanfetalkidneys
wouldbelimitingdilutionanalysisfollowedbyclonalexpansionindicativeofself-renewal.
Importantly,we wanted to show thatclonalself –renewing populations can be isolated from the 
human fetalkidney in theadhesion culturessupplemented with serum.However,theselong-term 
clonalexpansionsappearasmesenchymalstem-like cells (morphology and gene/protein expression) 
and notnephron epithelialprogenitors which can be expanded to some degree in serum free 
conditions.A recentpaper(Lusisetal,Stem CellRes)showed nephrospheresasmeansto enrich 
embryonic nephron progenitors.Nevertheless,nephrospheresjustlike ourlong-term MSC-like 
clonalpopulationsfailto epithelialize suggesting these methodsare notoptimalforderivation of
cellssuitable fornephron formation,e.g.kidney-forming cells.We acknowledge thatonly a limited 
numberofself-renewing clones can be expanded from human fetalkidneysand hence the limited 
dataon two clones.However,webelievethatthesedatashould beincluded asitemphasizestheEMBO MolecularMedicine  PeerReview ProcessFile - EMM-2013-01584
 
 
© EMBO 13
relevance of SFM media expansion and NCAM immunosorting for derivation of committed nephron 
progenitorsthatgenerateepithelialstructures (harbordirectkidney-forming capacities).We have re-
wrotethisparagraphastomakeitmoreclearforthereaderandmovedresultstoSupplementary
(Supp Fig.1).
 
7.In Figure3,much ofthecharacterization oftheNCAM1+ SFM cellsisdonebyRT-PCR.The
authorsshould tryto immunostain thesecellswith well-established antibodiesagainstPAX2,SIX2,
and WT1 to show protein expression/localization.
 
Thanksforthisimportantcomment.Wehaveaddressedtheref'sconcernincomment1. 
 
8.In thediscussion,theauthorstalkaboutNCAM1 expression and stateon page27 thatno NCAM1 
is detected in epithelial derivative in adulthood. It is known, however, and published in experiments 
in rats that ischemia is associated with an expression of NCAM1.
 
Wehavenowindicatedthisandaddedreference
 
9. Itis notclear on whatbasis the authors come to the conclusion thatthe NCAM+ cells represent
a heterogeneousmixtureoflineage-restricted epithelialprogenitors.
 
WehavenowwithSix2stainingshowtheNCAM+ fraction contain earlierand morecommitted 
nephron progenitors.Wehaverevised thispartofthediscussion so asto makethecommentmore
clear.
 
10.On page27,seven linesfrom thebottom,itisnotclearwhatreferences10 and 11 referto.In 
addition,in a numberofotherplacesin thetext,thereferencesareincomplete,with theauthors
namepresentbuttheyearnotincluded. 
 
11. Thereareanumberoftypos/spellingerrorsinthetext.
12.1. Page4,line1:"cappingmesenchyme"shouldbe changed to "cap mesenchyme."
13.2. Page5,line13:"Iscoves's"shouldbechangedto"Iscoves'"."Mod"shouldbespelledout
"Modified."
14.3. Undermaterialsandmethods,"Establishmentofaprimaryculturefrom humankidney",the
authorsstatethatafterthedigesting medium isremoved,thecellsareresuspended in a "growth 
medium"withoutanyfurtherdescription.Thisshouldbechangedto"eitherserum-containing or
serum-free medium."
15.4. Page6,line9:"transferring"shouldbechangedto"transferrin."
16.5. Page6,line10:"sodium selantine"shouldbechangedto"sodium selenite."
17.6. Page6,line25:Dotheauthorsintend"PBSX1"tobe"1X PBS?"
18.7. Page9,line4:"magneticly"shouldbechangedto"magnetically."
19.8. Page9,line 5:"invitrogen"should be changed to "Invitrogen"
20.9. Page9,line15:"algoritm"shouldbechangedto"algorithm."
21.10. Page9,line19:thecommaafter"clusteranalysis"shouldberemoved.
22. Page18,line16:"cappingmesenchyme"shouldbechanged to "cap mesenchyme."
23. Page18,line16:"C-" should be changed to "comma-" for clarification.
24. In figure 3b,the style oferror bars used for the PAX2 panelare differentfrom the error bars in 
alltheotherpanels.Theauthorsshould tryto maintain consistencyofstylewithin thefigure.
25. Page19,line15:"derivates"shouldbechangedto"derivatives."
26. In figure 3b,the Y-axison theSALL1 panelappearsto bemislabeled.TheY-axisreadsfrom 
bottom to top,"0,1,1,2,2."
 
Thankyouforthesedetailed and importantcomments. 
COMMENTS10,11(1-25)BELOW HAVE ALL BEEN ADDRESSED.
 
 
2nd EditorialDecision 05 March 2013
 
ThankyouforthesubmissionofyourmanuscripttoEMBO MolecularMedicine.Wehavenow 
heard back from thethreerefereeswhom we asked to evaluate yourmanuscript.Asyou willsee EMBO MolecularMedicine  PeerReview ProcessFile - EMM-2013-01584
 
 
© EMBO 14
from the reports below,the referees appreciate the provision of a new modelbutstillraise 
substantialconcerns on yourwork.
 
Referee1isthemostpositivebutsuggeststoconsiderablyshorten yourpaper,remove data and 
consolidate the message in a shortformat. 
 
Referees2and3raiseconcernsregardingtheprovidednew experiments(SIX2labelingtoimprove
in figure 2 and costaining to use in figure 8 immunofluorescence data to increase conclusiveness).
Referee1stillquestionsstatisticalmeaningandreferee3requiresproteinexpressionevidence,both
issues were already asked to be addressed in my previous letter.
 
Asyouknow,wewouldnormallynotallow asecondrevision.Iam prepared in thiscase,however,
to give you another opportunity to improve your manuscript and respond convincingly to all issues 
raised,with the understanding thatacceptance or rejection of the manuscriptwilldepend on the 
satisfaction ofthe referees in the finalversion of the manuscript.We agree with referee 1 and would 
like to kindly encourage you to revise the paper as a short report with a maximum of 4 figures 
(please see our Guide to Authors for help in formatting).
 
Asyouknow,EMBO MolecularMedicine hasa "scooping protection" policy,whereby similar
findings thatare published by others during review orrevision are nota criterion forrejection.
However,Idoaskyoutogetintouchwithusafterthreemonthsifyouhavenotcompletedyour
revision,to updateuson thestatus.Pleasealso contactusassoon aspossibleifsimilarwork is
published elsewhere.
 
I look forward to seeing a revised form of your manuscriptas soon as possible.
 
***** Reviewer'scomments***** 
 
Referee#1(Remarks):
 
In thisrevision oftheirmanuscriptMetsuyanim etal.havemadeagreateffortto addressthe
reviewers'comments,including severalnew experiments.Mostimportantly,a new and more 
convincing mouse disease modelhasbeen included.Overall,although the authorsprovidean 
interesting dataset the work needs linguistic revision and abbreviation - there are typos and stray 
punctuation marks,and theresultsand discussion sectionswould benefitfrom editing to improvethe
clarity and flow.In all,the textcould bemuch moreconcise.
 
Thesepointsneedtobeaddressed: 
 
Severalofthegraphsarelackingerrorbarsanditwouldbehelpfultoincludethestatistical
significance on the graphs (eg Figs 3,4,7).
 
Someofthebargraphshaveerrorbarsthatseem toolarge for reliable interpretation of the data (eg 
Fig3E).
 
Figs1-4 should beconsolidated into oneor2 figures.Thecurrentvolumeofindividualpanelsand 
bargraphsisdaunting forthereaderand notproportionalto thepointtheauthorsaremaking.As an 
example,couldn'tthe authorsfind a way to condense allofthe individualpanelsin 1b into a single 
smallbargraph?
 
Fig5:panelsaandbdon'taddanything- the authors should omit them and replace with a schematic 
outlining theexperimentalplan.
 
Fig7:ConsideringallofthecaveatsaroundinterpretationofthisexperimentIdon'tthinkitshould
beincluded in thepaperatall.In my opinion thepaperwould bemuch strongerwithoutthisdata- it 
doesn'tprovideany answersand generatesalot of questions that can only be answered by 
speculative arguments.
 
Fig9:Themessageofthisfigurecanbeexpressedinasinglesentence.Itdoesnotaddanythingand
should be removed.EMBO MolecularMedicine  PeerReview ProcessFile - EMM-2013-01584
 
 
© EMBO 15
 
Referee#2(CommentsonNovelty/ModelSystem): 
 
Theisolationofhuman nephron progenitorsusing NCAM asamarkerforFACS sorting is
interesting, but some of the data are of low quality and could be improved (see comments below). 
Thefactthatrenalprogenitorcellscandifferentiateintonephroncellsispersenottoo surprising.
 
Referee#2(Remarks):
 
Thepresentmanuscriptisamuchimprovedversionovertheinitialsubmissionandtheauthorshave
performed added additionalexperimentsmostnotably employing asecond renaldiseasemodel(5/6 
nephrectomy).
 
Listedbelow are still some points that should be addressed.
 
Responseofauthorstomyoriginalcomment1: 
 
ComparativerealtimeRT-PCR analysisofgeneexpressionwereanalyzedusingSDS RQ Manager
1.2 softwareorStepOneSoftwarev2.1 using thewellaccepted method of ΔΔCTsuchthatthe
expression levelsofthe calibratorsamples,in thiscase SCM samples=1,therefore in each 
biologicalrepeatirrespectiveoftheabsoluteexpression level,thecalibratoris=1. 
 
WhileIamnotfamiliarwiththisparticularsoftware,Irespectfullydisagreewiththeauthors'
response.The method used allows comparison between one sample under differentconditions (in 
this case SFM and SCM). However, I was interested in the variation between samples isolated from 
differentkidneys. Biological samples are bound to show a certain degree of variation in gene 
expression and setting the 'control'sample to 1 hidesthisvariability. 
 
Figure2:
Images for immunostainings in Figure 2 C and D are of too low resolution.High power views 
should to be provided.
ThestainingforSIX2isworrisome.SIX2isatranscriptionfactorandshouldbealmostexclusively
withinthenucleus.Theimagesandvideoprovideddoesnotgivemethisimpression.Eitherthe
staining has notworked probably (whatdo controlkidney sampleslook like?),orthe authorsonly 
detectbackground staining.
Incidentally,the video (confocalZ-stack)does notprovide importantinformation and should be 
removed.
 
Figure6:
TheimmunostainingdataforDBA,LTA andTamm-horsfallare appreciated,although I would have 
preferred to seethesedatain co-staining with a human-specific antigen to ensure thatthese cells are 
indeed derived from the transplanted nephron progenitors.
 
Thenew experimentsonthe5/6Nxchronicrenaldiseasemousemodelarehighlyappreciatedand
show thathuman renalprogenitorcells can integrate into the diseased kidney and form epithelial
structures.Unfortunately,images 8j-l are difficult to interpret and it is not clear whether cells are 
truly integrating into damaged tubulesorwhetherthey form independenttubulesthatarenothooked 
up to thegeneralcollecting system.Higherpowerimagesusing costaining ofHLA and E-cadherin 
orHLA and tubulesegmentspecificmarkerswould behelpful.
 
Referee#3(Commentson Novelty/ModelSystem):
 
I believe there continue to be many problems in the currentmanuscript.There are many RT-PCR 
databutinsufficientimmunocytochemistry to confirm protein expression by thecells.Theuseof
saline controls ratherthan NCAM- controlsin the animalstudiesremainsa significantproblem.I
haveanumberofadditionalconcerns.
 
Referee#3(Remarks):
 EMBO MolecularMedicine  PeerReview ProcessFile - EMM-2013-01584
 
 
© EMBO 16
Theauthorshaverespondedadequatelytosomeofmyconcerns.Howeverthereremainanumberof
issues: 
 
1.Page5:cellsarestated to have doubling time of 32.95 hr. I find it difficult to see numbers like 
this with no statistical variation presented and with 2 decimal points. This is not the only place this 
level of precision is implied which is not realistic biologically.
 
2.Page5:itisimpliedthatgrowthinserum resultsinEMT becausethereismorefibroblast
outgrowth by 7 days.Thismightratherjustaswellberelated to selection ofthecellsfrom thevery 
beginning oftheisolation from human fetalkidney.
 
3.Thedata on Figure 1c indicate very high expression patterns of proteins. It would be much more 
reassuring to see immunocytochemistry to demonstrate these staining patterns.
 
4.SupplementalFigure2 isnotwellexplained in thelegend norin thetext.Thefigure isalso 
difficultto read becausethelegendsarenotprinted ataresolution thatwould benecessary. 
 
5.Figure6.Isthereany staining with any oftheantibodiesorlectinsafterNCAM- cellinjections?
Thetextonpage11isnotclearonthisandthere are no data presented.
 
6.Figures7aand d should includeerrorbars.
7.Why washuman GAPDH used fordemonstration ofengraftmentin theglycerolexperimentsand 
b2-microglobulininthechronickidneydiseaseexperiments?Theauthorsshoulddemonstrate 
human GAPDH in thechronicexperiments.Furthermore,how many animalsarereflected in the
datapresented in figure8e? 
 
 
8.Theauthorshavechosen selectivemeasuresofefficacy in theanimalstudies.Forexamplethere
is a statistical difference in the numberofanimalswho suffered a >15% reduction in creatinine 
clearance ifthe NCAM+ cellsare injected.Thisreviewerwould like to see the time course of
creatinine clearance valuesforeach group asIsuspectthe differencesmightbe small.Why was
15% chosen?Thisisnotstandard.
 
9.Figure8h-o:How often quantitatively can theauthorsconcludethatthehNPCsintegrateinto 
existing tubulesand form new tubulesby human specific markerstaining?Isitnotpossible that
some ofthe isolated cellstaining may berelated to celldeath oftheinjected cellsand uptakeby 
othercellsofthelabeled debris?Also whatisseen when NCAM- cellsare injected?Itisnot
appropriate to use saline asa controlforthese experimentswithoutalso testing NCAM- cells.
 
10.Theabstractconclusion thatthesefindingshave"majorpotentialforcell-based therapeutic
strategies" ignores the potentialimmunologicaldifficulties and the overalldifficultethicalissues 
withderivingcellsfrom humanfetuses.
 
 
 
2nd Revision - authors'response 06 June 2013
 
Editorcomments:
 
Referee1isthemostpositivebutsuggeststoconsiderablyshortenyourpaper,removedataand
consolidate the message in a shortformat. 
 
Thanksfortheencouragement.Accordingly,wehavesubstantially shortened the manuscript and 
consolidated data into fourfigures (otherdata has been removed in according with refs’suggestion 
orintegrated in supplementary figures). 
 
Referees2and3raiseconcernsregardingtheprovidednew experiments(SIX2labeling to improve
in figure 2 and costaining to use in figure 8 immunofluorescence data to increase conclusiveness). EMBO MolecularMedicine  PeerReview ProcessFile - EMM-2013-01584
 
 
© EMBO 17
Referee1stillquestionsstatisticalmeaningandreferee3requiresproteinexpressionevidence,both
issues were already asked to be addressed in my previous letter.
 
Importantly,analysis of protein expression in human cells after sorting to delineate Ncam1/Six2 
relationship has proven laborious.Nevertheless,we have performed a series of new IF experiments 
showing thathuman Ncam1+ nephron progenitors are notentirely Six2+ butclearly contain the 
Six2+ populationwhileshowingreducedexpressionofE-cad compared to Ncam1- counterparts
(New fig.2c,d,e,f and new Supp Fig.4).Moreover to geta detailed look of spatialrelationships 
betweenNcam1,Six2andE-cad we have studied expression in cultured mouse embryonic kidneys.
Thesedataclearlyshow anoverlapbetweenSix2andNcam inthecapmesenchymecellsandthat
Ncam1expressesbeyondtheSix2domaininearlynephronfigures(new Fig.1a).Indeed,cultured 
human Ncam1+ cellsalso contained an Ncam1+Six2- cellpopulation altogetherindicating that
Ncam1+ cellslikely washeterogeneous,comprising a mix ofstem and more committed progenitor
cells.
In accordance with refs suggestion formoreproteinanalysiswehaveperformednewexperiments
showing in addition to FACS,staining ofCD24 and EpCAM in the hFK SFM cellculture (new 
SuppFig.3).
In accordance with ref's suggestions we have now analysed by immunostaining the types of renal
structures generated in diseased kidneys and present a more detailed analysis (new Fig. 4, new Supp 
Fig.7).
In accordance with ref 1 suggestion,allnew figures contain statisticalanalysis and analyzed for 
statisticalmeaning.
 
Asyouknow,wewouldnormallynotallow a second revision.Iam prepared in thiscase,however,
to give you another opportunity to improve your manuscript and respond convincingly to all issues 
raised,with the understanding thatacceptance or rejection ofthe manuscriptwilldepend on the
satisfaction ofthe referees in the finalversion ofthe manuscript.We agree with referee 1 and would 
like to kindly encourage you to revise the paper as a short report with a maximum of 4 figures 
(please see our Guide to Authors for help in formatting).
 
In accordance with your insightfulsuggestion we have generated a revised version along a Report
format.
A pointtopointanswertoref'sconcernsispresentedbelow;
 
 
Referee#1(Remarks):
 
 
In this revision oftheir manuscriptMetsuyanim etal.havemadea greateffortto addressthe
reviewers'comments,including severalnew experiments.Mostimportantly,a new and more 
convincing mouse disease modelhasbeen included.Overall,although the authorsprovide an 
interesting dataset the work needslinguisticrevision and abbreviation - there are typos and stray 
punctuation marks,and theresultsand discussion sectionswould benefitfrom editing to improvethe
clarity and flow.In all,the textcould be much more concise. 
 
In accordance with ref's importantcommentwe have considerably shortened the manuscriptand 
generated fourfigsalong with areportformat.Wehavemadegreateffortto makelinguisticrevision 
and to bring the data forward in a clearerway.
 
Thesepointsneedtobeaddressed: 
Severalofthegraphsarelacking errorbarsand itwould behelpfulto includethestatistical
significance on the graphs (eg Figs 3,4,7).Some ofthe bar graphs have error bars thatseem too 
large for reliable interpretation of the data (eg Fig 3E).
 
In accordance with the importantsuggestion,allnew four main figures contain statisticalanalysis 
and analyzed forstatisticalmeaning.Severaldata such asold fig.7 and old Fig.4d-f have been 
omitted whileold Fig 3d-f has been removed to Supp. 
 
 
Figs1-4 should beconsolidated into oneor2 figures.Thecurrentvolumeofindividualpanelsand EMBO MolecularMedicine  PeerReview ProcessFile - EMM-2013-01584
 
 
© EMBO 18
bargraphsisdaunting forthereaderand notproportionalto thepointtheauthorsaremaking.As
an example,couldn'ttheauthorsfind a wayto condenseall of the individual panels in 1b into a 
single smallbar graph?
 
Wehaveextremelycondenseddatasoastomakeitmoreproportionatetothepointwearetryingto
make.Wehaveintegratedthedataintofourmainfigures.
 
Fig5:panelsaandbdon'tadd anything - the authors should omit them and replace with a 
schematic outlining the experimentalplan.
 
Thesehavebeenomitted.
 
Fig7:ConsideringallofthecaveatsaroundinterpretationofthisexperimentIdon'tthinkitshould
beincluded in thepaperatall.In my opinion the paperwould be much strongerwithoutthisdata - 
it doesn't provide any answers and generates a lot of questions that can only be answered by 
speculative arguments.
 
In accordance with ref's suggestion these data have been omitted.
 
Fig9:Themessageofthisfigurecanbeexpressedinasinglesentence.Itdoesnotaddanything
and should beremoved.
 
In accordance with ref's suggestion this figure has been removed.
 
 
Referee#2(CommentsonNovelty/ModelSystem): 
Theisolationofhuman nephron progenitorsusing NCAM asa markerforFACS sorting is
interesting, but some of the data are of low quality and could be improved (see comments below). 
Thefactthatrenalprogenitorcellscandifferentiateintonephroncellsispersenot too surprising.
 
Thanksforthiscomment.Wehaveperformednew anddetailedexperimentssoastoimprovethe
quality ofold figsand also add new datato substantiateourresults.Webelievethatthispaperhas
promoted thequestforderivation ofgenuinenephron progenitorsthatcan becultured and 
manipulatedinvitroyetretaindifferentiationpotential.
 
Referee#2(Remarks):
Thepresentmanuscriptisamuchimprovedversionovertheinitialsubmissionandtheauthorshave
performed added additionalexperimentsmostnotably employing a second renaldisease model(5/6 
nephrectomy).
Listedbelow arestillsomepointsthatshouldbeaddressed.
 
 
Responseofauthorstomyoriginalcomment1: 
ComparativerealtimeRT-PCR analysisofgeneexpressionwereanalyzed using SDS RQ Manager
1.2 softwareorStepOneSoftwarev2.1 using thewellaccepted method of&#x0394;&#x0394;CT 
such thatthe expression levels ofthe calibrator samples,in this case SCM samples =1,therefore in 
each biologicalrepeatirrespective oftheabsoluteexpression level,thecalibratoris=1. 
 
WhileIamnotfamiliarwiththisparticularsoftware,Irespectfullydisagreewiththeauthors'
response.The method used allows comparison between one sample under differentconditions (in 
this case SFM and SCM).However,Iwas interested in the variation between samples isolated from 
differentkidneys.Biologicalsamplesarebound to show a certain degreeofvariation in gene
expression and setting the 'control'sample to 1 hidesthisvariability. 
 
Thankyouforthisimportantcomment.Thereisnodoubtthatvarianceexistsacrossdifferent
human donors.Wetry to minimizethenoiseby utilizing aleastthreedifferentdonorsforeach 
experimentand in orderto enable comparison within experimentswemeasureinarelativemodel
(like fold-change one usesin microarray analysisacrossrepeated samples).The idea in this
manuscriptistoshowdifferencesbetweentwosub-populationswithin in thesamedonor/derived-
culture and notbetween donors.Itdoesn’tmatterwhatdonorwe use,the observation isthatthe EMBO MolecularMedicine  PeerReview ProcessFile - EMM-2013-01584
 
 
© EMBO 19
NCAM1+populationisdifferentandbetterthanNCAM1- irrespective with absolute values (for 
example gene-copy number)and we calculate the average difference retrieved from each experiment
to show statisticalsignificance.Therefore,similartofold-change,one ofthe samplescarriesa 
calibratorofone and the othersample describesthe relative change in comparison. 
 
Figure2:
Images for immunostainings in Figure 2 C and D are oftoo low resolution. High power views 
should to be provided.
ThestainingforSIX2isworrisome.SIX2isatranscriptionfactorandshouldbealmostexclusively
withinthenucleus.Theimagesandvideoprovideddoesnotgivemethisimpression.Eitherthe
staining has not worked probably (what do control kidney samples look like?), or the authors only 
detectbackground staining.Incidentally,thevideo (confocalZ-stack)does notprovide important
information and should be removed.
 
Thanksforthisimportantcomment.Wehave performed new experimentson cultured mouse 
embryonic kidneysand on cultured human NCAM1+ cells(mouse-New Fig.1a,human-New Fig.
2e,f).Importantly,wehaveincluded controlhigh Six2 expressing Wilms'tumorcellsand human 
adultkidney cellsdeficient in Six2 expression (New Supp. Fig. 4). 
New IFexperimentsshow thathumanNCAM1+nephronprogenitorsarenotentirelySix2+but
clearly contain the Six2+ population while showing reduced expression ofE-cad compared to 
NCAM1- counterparts(New fig.2).Moreover to geta detailed look of spatialrelationships 
between Ncam1,Six2 and E-cad we have studied expression in cultured mouse embryonic kidneys.
Thesedataclearlyshow anoverlapbetweenSix2andNcam inthecapmesenchymecellsandthat
Ncam1expressesbeyond theSix2 domain in early nephron figures(Fig.1a).Indeed,cultured 
human NCAM1+ cellscontain also an NCAM1+SIX2- cellpopulation (new Fig.2)altogether
indicating that NCAM1+ cellslikely washeterogeneous,comprising a mix ofstem and more
committed progenitorcells. 
 
Figure6:
 
TheimmunostainingdataforDBA,LTA andTamm-horsfallareappreciated,although Iwould have
preferred to seethesedata in co-staining with a human-specific antigen to ensure thatthese cells 
areindeed derived from the transplanted nephron progenitors.
 
Thankyoufortheimportantcomment.Indeedoptimalsettingwouldshow co-staining,nevertheless 
weshow inpreviouspaperscomingoutofthelab(Noiman,Buzhor,Organogenesis,2011)onthe
CAM-renalsystem and in this paper human non-chick crossreactive specific marking with Ki-67 
Ab(plsseenew Supp.Fig.6f-h).
 
Thenew experimentsonthe5/6Nxchronicrenaldiseasemousemodelarehighlyappreciatedand
show thathuman renalprogenitor cells can integrate into the diseased kidney and form epithelial
structures.Unfortunately,images 8j-l are difficult to interpret and it is not clear whether cells are 
truly integrating into damaged tubules or whether they form independent tubules that are not 
hooked up to the general collecting system. Higher power images using costaining of HLA and E-
cadherin orHLA and tubule segmentspecific markerswould be helpful. 
 
Thanksforthisimportantcomment.Inaccordancewiththereferee'scommentwehaveperformed
new experiments tracing outcome of hNPCs and show segment specific marker staining along with 
epithelialpan-cytokeratin and HLA marking.We have added segment-specific markers (New Fig.
4l,m).TheEMA distalmarkerwasalso found to beahuman-specific marker(New fig.4andnew 
Supp.Fig.7).Thishasbeendoneonconsecutivesectionsratherthanco-staining.Nevertheless,we 
believethathuman origin ofcellsisbeyond doubt.Wedescribethreeformsofhuman cell
engraftment:1.Engraftmentbetween tubules;2.Engraftmentinto existing tubules.3.Tubular
regeneration.Itis beyond this scope of this paper to determine whether they are hooked to the 
collecting system.However,we correlate these formsofengraftmentand the production ofrenal
epithelium with beneficialfunctionaltherapeutic outcome in when diseased mice are treated with 
hNPCs.According with yoursuggestion wehaveadded to old images8j-i additional images in high 
magnificationwithpanCKstaining(Fig.4h,i).
 
Referee#3(CommentsonNovelty/ModelSystem):EMBO MolecularMedicine  PeerReview ProcessFile - EMM-2013-01584
 
 
© EMBO 20
 
I believe there continue to be many problems in the currentmanuscript.There are many RT-PCR 
data butinsufficientimmunocytochemistryto confirm protein expression bythecells.Theuseof
saline controls rather than NCAM- controlsin the animalstudiesremainsa significantproblem.I
havea numberofadditionalconcerns.
 
Thanksfortheseimportantcomments.Wehaveperformednew anddetailedexperimentssoasto
supplementRQ PCR data with immunostaining.We have performed new immunostaining 
experimentson cultured mouse embryonic kidneys,on SFM culturesand on cultured human 
NCAM1+cells(New Fig.1a,Fig.2,SuppFig.3,SuppFig.4).Importantly,wehaveincluded
controlhigh Six2 expressing Wilms'tumorcellsand human adultkidney cellsdeficientin Six2 
expression (New Supp Fig.4).
New IFexperimentsshow thathumanNCAM1+nephronprogenitorsarenotentirelySix2+but
clearly contain the Six2+ population while showing reduced expression ofE-cad compared to 
NCAM1- counterparts(New Fig.2).Moreovertogetadetailedlookofspatialrelationships
between Ncam1,Six2 and E-cad we have studied expression in cultured mouse embryonic kidneys.
Thesedataclearlyshow anoverlapbetweenSix2andNcam1inthecapmesenchymecellsandthat
Ncam1expressesbeyondtheSix2domaininearlynephronfigures(New Fig.1a).Indeed,cultured
human NCAM1+ cellscontain also an NCAM1+Six2- cellpopulation altogetherindicating that
NCAM1+ cellslikely washeterogeneous,comprising a mix ofstem and morecommitted progenitor
cells.
In accordance with ref's suggestion for more immunostaining analysis we have performed new 
experimentsshowing in addition to FACS,staining ofCD24 and EpCAM in the hFK SFM cell
culture (New Supp Fig.3).
In accordance with ref's suggestions we have now analysed by additional immunostaining the types 
ofrenalstructuresgenerated in diseased kidneysand presentamoredetailed analysis(New Fig.4). 
Importantly,the celltherapy experiments we employed with the human nephron stem/progenitors 
delineated by theNCAM1 markerarein no way ameasureoftheirstem/progenitorcharacter.We
extensively show in data and figuresleading to the celltherapy partin the 5/6 Nx modelthat
NCAM1+cellsharborstem/progenitorandclonogenic characteristics.Only afterwe show thatthey,
NCAM1+cells,indeedharborstem/progenitorpropertieswhencomparedtotheirnegative
counterparts(including in the chick embryo CAM differentiation assay)we go on to employ these 
hNPCsin astringentanimalmodelto show thatthey haltdisease progression.We wanted to show 
that the hNPCs have a functional therapeutic effect and determine whether these cells would have a 
beneficialeffect.Oncewenoticed they induceatherapeuticeffectweanalyzed whetherthey indeed 
engraftand produce kidney epithelium.Fora comparison with human CNS-SCsinamurineCNC 
diseasemodel(plsseeSciTranslMed10October2012:
Vol.4,Issue155).In FDA pre-clinicalstudieson human celltherapy there isno requestto show 
that the stem/progenitor cell of interest has more effects than another cell type. The request is only a 
comparison to placebo - saline - aswe employed in ourstudy.Itherefore,kindly approach you to be 
considerate in regard ofthisrecommendation.
 
Referee#3(Remarks):
 
Theauthorshaverespondedadequatelytosomeofmyconcerns.Howeverthereremainanumberof
issues: 
 
1.Page5:cellsarestated to havedoubling timeof32.95 hr.Ifind itdifficultto seenumberslike
this with no statisticalvariation presented and with 2 decimalpoints.Thisisnottheonlyplacethis
level of precision is implied which is not realistic biologically.
 
Thanksforthiscomment.Thesedatahavebeenomitted. 
 
2.Page5:itisimplied thatgrowth in serum results in EMT because there is more fibroblast 
outgrowth by7 days.Thismightratherjustaswellberelated to selection ofthecellsfrom thevery
beginning oftheisolation from human fetalkidney.
 
Thanksforthisimportantcomment.Wehaveclarifiedaccordingly (New page6).
 
3.Thedata on Figure1cindicateveryhigh expression patternsofproteins.Itwould bemuch moreEMBO MolecularMedicine  PeerReview ProcessFile - EMM-2013-01584
 
 
© EMBO 21
reassuring to see immunocytochemistry to demonstrate these staining patterns.
 
Thanksforthiscomment.WehaveaddedIHC tosupplementRQ-data(Fig 1chasisnow included 
in Supp Fig. 3 where we added additional related IF experiments). The new NCAM1 IF staining was 
added to new Fig.1e.
 
4.SupplementalFigure2 isnotwellexplained in thelegend norin thetext.Thefigureisalso 
difficultto read becausethelegendsarenotprinted ata resolution thatwould benecessary. 
 
Thanksforthiscomment.Wehavere-writtenthemanuscriptsoastomakemoreaccessibleand
revised accordingly.
 
5.Figure6.Isthereanystaining with anyoftheantibodiesorlectinsafterNCAM- cellinjections? 
Thetextonpage11isnotclearonthisandtherearenodatapresented.
 
Thanksforthiscomment.PlsnotelackofkidneystructureformationontheCAM withNCAM1- 
cellsand hence no staining was performed.Thedataisdescribed in New Fig.3 and Supp Fig.6.
 
6.Figures7a and d should includeerrorbars.
 
7.Whywashuman GAPDH used fordemonstration ofengraftmentin theglycerolexperimentsand 
b2-microglobulininthechronickidneydiseaseexperiments? The authorsshould demonstrate 
human GAPDH in thechronicexperiments.Furthermore,how manyanimalsarereflected in the
data presented in figure8e? 
 
In accordance to ref 1 suggestion and encouragementto submitin a more concise reportformat the 
acute injury modelhasbeen omitted.Celltracking ofhuman cellsby human-specific RNA analysis 
(old Fig.8e,New Fig.5b) is a representative example of atleastthree experiments.We show in new 
SuppFig.7carepresentativeamplificationplotofthe same sample so as to enable a more 
quantitativeimpression ofthedata.
8.Theauthorshavechosen selectivemeasuresofefficacyin theanimalstudies.Forexamplethere
is a statistical difference in the number of animals who suffered a >15% reduction in creatinine
clearance ifthe NCAM+ cellsare injected.Thisreviewerwould like to see the time course of
creatinine clearance valuesforeach group asIsuspectthe differencesmightbe small.Why was
15% chosen? Thisisnotstandard.
 
Thanksforthiscomment.We in factwanted to analyze whatisthe relative numberofmice that
succumb to pooroutcome.Pooroutcome included mortality (not-surgicalrelated)and decreased 
renalfunction with time in treated vs.untreated mice.The statistics (Fisher test measuring relative 
proportion beyond chance)arein favorofthetreated group when judging according to >10%,>15% 
and >25% GFR reduction.We show >15% asan example.
Moreimportantly,areplotsmeasuringtheabsolutechangeinGFR(ml/min)ineachmouse 
compared to baseline GFR which isvarying among mice.Thiswould be the mostrealistic way to 
analyze forinstance humanswith CKD (with varying creatinine levels)in a clinicaltrialanalyzing 
renalfunction after giving a certain therapeutic (for instance NEJM,N EnglJMed 2011;365:327-
36).Summation ofeach deltaGFR with timeclearly unequivocally showsthattreated miceshow a
deltaGFR which issignificantly favorablefollowing thehNPC injection protocolin diseased 
murinehosts!
 
9.Figure8h-o:HowoftenquantitativelycantheauthorsconcludethatthehNPCsintegrateinto
existing tubulesand form new tubulesby human specific markerstaining? Isitnotpossible that
some ofthe isolated cellstaining may be related to celldeath ofthe injected cellsand uptakeby
othercellsofthelabeled debris? Also whatisseen when NCAM- cellsare injected? Itisnot
appropriateto usesalineasa controlfortheseexperimentswithoutalso testing NCAM- cells.
 
Thankyouforthiscomment.Unfortunatelythere are no truly good way to quantify integration and 
regeneration of new human tubules in the 3D mouse kidney.We wantoutof our way to be sure that
weindeedutilizenon-crossreactive human specific markerso asto show the production ofhuman 
epithelium by hNPCsin thechimericmousekidney.Thegeneration ofhuman kidney epithelium is
linked to a beneficial therapeutic effect we observe with hNPCs.  Clearly multiple mechanisms EMBO MolecularMedicine  PeerReview ProcessFile - EMM-2013-01584
 
 
© EMBO 22
beyond thegeneration ofhuman kidney epithelium arelikely to beresponsible for the effects (anti-
fibrotic??).These willbe analyzed in future studies. 
 
 
10.Theabstractconclusion thatthesefindingshave"majorpotentialforcell-based therapeutic
strategies"ignores the potentialimmunologicaldifficulties and the overalldifficultethicalissues
withderivingcellsfrom humanfetuses.
 
Thankyouforthisimportantcomment.AsstatedinthediscussionhNPCsmayrepresentallogeneic
celltherapy.Thisform ofcelltherapy harborsimmunologicalhurdles.We have added a sentence to 
the discussion stating that from a clinical perspective it might be useful to initiate allogeneic cell 
therapy in patients already on immunosuppressive medication. Importantly, our ability to culture 
and expand hNPCs(possibly bank in the future)ratherthan utilize directfresh cellsreduce ethical
considerationsasfetalmaterialwillnotbe directly required fora specific patient.Examplesfrom 
the CNS world include cultured human CNS-stem cells thatare actually cultured human fetalbrain 
CD133+neuralstem/progenitors(Uchida,Weissman,Gage).Thesecellshavebeentestedinpre-
clinicaland clinicalindicationsby wellestablished groups,plssee very recentpublications:Sci
TranslMed10 October2012 4:155ra136 and SciTranslMed. 2012 Oct10;4(155):155ra137,
respectively.
 
 
Wehavemadeaconsiderableefforttoaddressthemajorityoftherefs'suggestionsandemphasize
the uniqueness and novelty ofourproof-of-conceptexperimentswith human cellsfortranslational
purposes.
I hope you willnow find the manuscriptsuitable for publication in EMBO Molecular Medicine.
 
 
 
3rd EditorialDecision 08 July 2013
 
Thankyouforthesubmission ofyourrevised manuscriptto EMBO MolecularMedicineand Iam 
very sorry forthelong delay in getting back to you.Wehavenow finally received theenclosed 
reports from the referees thatwere asked to re-assessitand have furtherdiscussed itwithin our
editorialteam.
 
AsyouwillseeReferees#1and#2arenow supportivebutReferee#3isstillnotfullysatisfied.We
wouldlikeyoutorephraseandmoderateyourclaimsashighlightedbythisReferee,namely
regarding points 2,3,4,9.Importantly,wewouldappreciateifyoucouldremoveallambiguities
withinthetextasNCAM1+cellsisamixedpopulationbutnottruenephronprogenitors.Moreover,
whilewefindthetherapeuticbeneficialeffectofthepopulationuponinjectioninmousemodelsof
renaldisease welldocumented and convincing,the extentofthe integration into functionalnephrons
remains unclear and this should also be discussed appropriately.Please also add the quantitations 
and controlsasrequested by thisreferee. 
 
Pleasesubmityourrevised manuscriptassoon aspossibletogetherwith apoint-by-pointresponseto 
Referee#3'scomments.
 
NB:Inordertomoveforwardasfastaspossibleafterreceivingyourrevisedmanuscript,wewould
kindly ask you to makesurethat:
- allfiguresare publication-ready (high resolution,labels readable),
- an accession numberforthe microarray data from GEO orArrayExpresshasbeen added in the 
Mat&Metsection,
- allfiguresin the figure legend have a caption followed by description ofthe figure
- the title and authors are added to the 1st page of the Supplementary Information pdf file
 
In addition,please do letus know whether you would objectto the publication of the point-by-point
responses to referees to be published online (see below).
 
I look forward to reading a new revised version of your manuscriptas soon as possible.EMBO MolecularMedicine  PeerReview ProcessFile - EMM-2013-01584
 
 
© EMBO 23
 
***** Reviewer'scomments***** 
 
Referee#1(Remarks):
 
Themanuscriptisgreatlyimprovedandmakessomevaluableobservationsthatwillbeofinterestin
the field. One change that needs to be made is Fig 4c - the "poor outcome" graph should be replaced 
withthemortalitycurve.
 
 
Referee#2(CommentsonNovelty/ModelSystem): 
 
TheauthorshavefurtherimprovedtheirmanuscriptandwhileIthinkthatthetherapeutic potential
forthese cells is stillquestionable and would require much more thorough experiments,Inow 
supportpublication.
 
Referee#2(Remarks):
 
Theauthorshavelargelysatisfiedmyrequestsforrevisions.
 
 
Referee#3(Remarks):
 
Theauthorsofthepaperhavereduced thenumberofpicturesin thebody ofthepaperto fourand 
include seven figures and one table as supplemental data. There continue to be concerns that I have 
regarding the manuscript.
 
1.Aswaspointed outby oneoftheotherreviewers,Six2 staining should be nuclear,and yet,in 
figure 1A,the pattern does notappearto be nuclear. 
2.Theauthorsstatein thefirstheading oftheresultssection thatNCAM1+ cellsare"highly 
enriched" forembryonic renalstem cellmarkers,howeverthe currently presented data do not
confirm this.RT-PCR datainFigure1C and2A showsatbestlow levelupregulationofgenessuch
asSIX2,OSR1,PAX2,SALL1,and WT1.
3.Theauthorsreferto anew figure2,wherethereisavery differentstain pattern than there isin 
figure 1,which is done in the mouse.Figure 2D,the numberof NCAM positive cells thatare Six2 
positiveisvery small.In figure2E,theredoesappearto besomecostaining between Six2 and 
NCAM1
4.In figure2A,theauthorsstatethatthere is a significantelevation of the nephron progenitor 
markersinNCAM1+cellsvsNCAM1- cells.Thisappearsto only be true forSIX2 and WT1.The 
expression ofOSR1 and PAX2,which are two otherhighly expressed markersin the nephron 
progenitorpopulation,areessentially similarin NCAM1+ and NCAM1- cells.These callsinto 
question theidentity oftheNCAM1+ cellsasthetruenephron progenitorpopulation. 
5.Comparisonsbetween NCAM1+ and NCAM1- cellimmunostaining results(Figure 2B-D)would
bestrongerand more believable ifthe authorspresented quantitative data ofthe immunostaining. 
6.Oneobservation thatispresentin someofthefigurepanels(e.g.2G,2I)isthattheerrorbarcaps
are notaligned with the errorbar.
7.Figure2I:in thisexperiment,the investigators treated cells with the NCAM1 antibody with and 
withoutDM1toxin.Theconclusionisthatthereducedclonogeniccapacitywasrelatedtothe
depletion ofNCAM1 positivecells.However,thereisno toxin-alone control,and itmay very well
bethatothercellsaredeleted in thispreparation,whetherornotthey expressNCAM ornot. 
8.On page11,theauthorsreferto supplementalfigure6A ascontaining datarelating to the5/6 
nephrectomy experiments.However,itissupplementalfigure7 thatcontainsthesedata.
9.Theexperimentperformed in themicewith 5/6 nephrectomy haveresultspresented in figure4C.
By6weeksafternephrectomythereisadifferencein"micewithpooroutcome".Thedetermination
of"pooroutcome"issomewhat arbitrary however. These results also are somewhat difficult to put 
in context because we have no uninjected controls as a means to compare. With the small level of 
integration, it is not clear to what the authors attribute this improvement in function if there is one.
Figure4D showsanerrorbarwhichislargerthanthemeasurement,whichcallsintoquestionthe
statisticalsignificance ofthese data.
 EMBO MolecularMedicine  PeerReview ProcessFile - EMM-2013-01584
 
 
© EMBO 24
 
 
3rd Revision - authors'response 17 July 2013
 
WehaverevisedourmanuscriptinaccordancewithReferee #3 commentsand much hope thatthe 
manuscriptwillbenowsuitableforpublicationinEMBOMolMed.
 
In general,we have rephrased and toned down claims specifically indicating NCAM1+ cells as 
mixedpopulationcomprisedofstem cellsandmorecommitted progenitors.Thishighlighted and 
discussed throughoutthetext.Importantly,wehaveadded new experimentsshowing thatCited1,a
nephron progenitormarker,isalso significantly enriched in NCAM1+ cells(new Fig.1).In 
addition,we have added betterimages of SIX2 staining and quantified the immunostaining signal 
using imagesoftware(new Fig.2).Moreover,astheextentoftheintegration into functional
nephronsremainsunclearwediscusstheneed forfurtherwork to delineatedifferentiation-
dependentvsdifferentiation-independent mechanism for the functional benefit we see in mice with 
CKD.
  
 
Referee#3(Remarks):
 
Theauthorsofthepaperhavereducedthenumberofpicturesinthebodyofthepapertofourand
include seven figures and one table assupplementaldata.There continue to be concernsthatIhave 
regarding the manuscript.
 
1.Aswaspointed outbyoneoftheotherreviewers,Six2 staining should benuclear,and yet,in 
figure 1A, the pattern does not appear to be nuclear.
 
 
Weareslightly confused by this comment as in my opinion (and apparently also of the reviewer 
whooriginallymadethiscomment,reviewer3him/herselforiginallydidnotcommentonthis)the
signalas shown is nuclear.Since this experimentalready used 3 channelsforthe different
antibodies,we could notuse a nuclearcounterstain in thissample.However,the Six2 signalclearly 
shows the nucleolithatare characteristic ofmouse nuclei.To emphasize this furtherwe have added 
a fifth panelto figure 1a with an enlargementshowing only theNcam1 and Six2 signalsforclarity 
(as the fluorescentsignalof the sample has already faded we have done this enlargementdigitally).
PersonallyIfeelthenuclearlocalizationoftheSix2signalisclearintheold,4panelversion ofthis
figure with the 5th panelbeing a slightoverkill,butIwillleave itto the editor’s discretion which 
version would beused.
 
2.Theauthorsstatein thefirstheading oftheresultssection thatNCAM1+ cellsare"highly
enriched"forembryonic renalstem cellmarkers,howeverthe currently presented data do not
confirm this.RT-PCR datainFigure1C and2A showsatbestlow levelupregulationofgenessuch
asSIX2,OSR1,PAX2,SALL1,and WT1.
 
Weagreethat‘highlyenriched’isasubjective term,and thishasbeen removed from the header.As
forthe ‘atbestlow level’up regulation of these genes,itis obvious thatin isolation each gene is not
sufficientforclaim any enrichmentforembryonic renalstem cellmarker.However,enrichmentfor
SIX2isaclearindicationofanembryonicrenalstem cellcharacter,whichisfurthersupportedby
enrichmentformore widely expressed genesasWT1 and SALL1.We do notclaim these culture 
conditionsselectfora pure stem cellpopulation,butwe maintainthatthesemarkersshow
enrichmentforthis(figure 1c).In the comparison between NCAM1+ and NCAM1- cells(figure 2a)
weseeindeedamuchstrongerenrichment.Forinstance,SIX2andWT1enrichmentover,PAX2.
Importantly and I am notatallsurethe referee is aware of that, Pax2isnotonlyexpressedinthe
nephrogeniclineagebutalso in theuretericbud.NCAM1whichismaintainedinthenephron
lineage is notexpressed in the UB lineage and therefore the factthatNCAM1+ cellsdo notenrich as 
muchforthePAX2gene(lessthanforasSIX2/WT1whicharenotexpressedintheUBdomain)
furthervalidates the isolation of nephron lineage progenitors!A clarification addressing PAX2 
expression in the UB hasbeen added in resultsend ofpage 8.The same goesforOSR1 which isa 
very early mesenchymalmarker that comes on in the intermediate mesoderm (from which EMBO MolecularMedicine  PeerReview ProcessFile - EMM-2013-01584
 
 
© EMBO 25
metanephrosandoriginatesfrom)andisalsooverexpressedinmesenchymalstem cellsderived
from bone marrow (Hum MolGenet.2011;20(21):4167-74;).N CAM11+ cells are cultured in SFM 
whichprecludesuninducedMM preventingsignificantOSR1enrichment.Theallideaisnotto
isolate early mesenchyme and MSCs but rather early epithelial nephron progenitors that would 
generateepithelium.In fact, in accordance with ref#3 comment we have added new experiments 
analyzing Cited1 expression,an additionalnephron progenitormarker,in NCAM1+ cellsand show 
it to be significantly expressed. These new data were added to Fig. 2A.  Based on this we feel our
claimsare valid.
 
3.Theauthorsreferto a new figure2,wherethereisa verydifferentstain pattern than thereisin 
figure 1, which is done in the mouse. Figure 2D, the number of NCAM positive cells that are Six2 
positiveisverysmall.In figure 2E,theredoesappearto besomecostaining between Six2 and 
NCAM1.
 
Itis difficultto directly compare NCAM1/SIX2 co-staining from the mouse data figure 1a and the 
datafrom theseisolated and disaggregated human embryonickidney cells.AsNCAM1 isexpressed 
in several post-METstagesofnephronformation,theratioofNCAM+SIX2- cellswillincrease as
kidneysareolder.Themousedataplacestheantibody signalsin theirspatialcontexts,making it
very easy to identify theNCAM1+/SIX2+ doublepositive cellsthrough theirlocalization in the cap.
Theimportantmessageofthesedatainfigure2isthatthereareNCAM1+/SIX2+cellsand
NCAM1+/SIX2- cells(pre-METvspost-MET).Thishasbeenclarifiedinthetext.Inaddition,
according to ref#3 commentswe have replaced old Fig.2D with a new Fig.2D which shows
conofocalimagesofSIX2 staining in NCAM11+ sorted cellsand more clearly delineates
localization.  We believe that new Fig. 2D, the new addition of quantification of the SIX2 signal in 
Fig.2E andSuppFig4withappropriatecontrols,wilmstumorcellsandadultkidneycellssupport
ourclaims.
 
4.In figure2A,theauthorsstatethatthereisa significantelevation ofthenephron progenitor
markersinNCAM1+cellsvsNCAM1- cells.Thisappearsto only be true for SIX2 and WT1. The 
expression ofOSR1 and PAX2,which are two otherhighly expressed markersin the nephron 
progenitorpopulation,areessentiallysimilarin NCAM1+ and NCAM1- cells.These callsinto 
question theidentityoftheNCAM1+ cellsasthe true nephron progenitorpopulation. 
 
 
Asdiscussedabove,SIX2,andtoalesserdegreeWT1,aremorerelevantthanPAX2andOSR1.
AlthoughPAX2isindeedexpressedintheprogenitors,itisexpressedinmanyothercelltypesas
well,evenbeinghighly expressed in theuretericbud.Thereforewewould expectPAX2 to beless
prominent,asourdataindeed shows.OSR1 isexpressed in thestagesbeforeSIX2 isactivated,as
wellasinpodocytesprogenitorsatlowerlevels.Wewouldnotwanttobedrawnintospeculation
whetherornotOSR1‘should’behigherexpressedornot(plsnotethatweusethreedifferent
biologicalsampleswith varianceacrosshuman fetalkidney samplesresulting in largeY errorbars
asobserved forOSR1,precluding statistical significance). Importantly, in accordance with ref#3 
commentwe have added new experimentsanalyzing Cited1 expression,an additionalnephron 
progenitormarker,in NCAM1+ cellsand show itto besignificantly expressed!Thesenew data
wereaddedtoFig.2A.Asargued above,theclearenrichmentforSIX2 isthebestpossible
indication for enrichment of the stem cells in the NCAM1+ population, and this is consistent with 
the strong enrichment for WT1 (whose expression is highly enriched in this stage). This is further 
clarified in the text.
 
5.Comparisonsbetween NCAM1+ and NCAM1- cellimmunostaining results(Figure 2B-D)would
bestrongerand morebelievableiftheauthorspresented quantitativedata oftheimmunostaining. 
 
Thanksforthiscomment.Wehaveused imageJsoftwareand haveadded quantification datafor
immunostaining especially SIX2 (shown in Fig. 2E).
 
6.Oneobservation thatispresentin someofthefigurepanels(e.g.2G,2I)isthattheerrorbarcaps
arenotaligned with theerrorbar.
 
Weassumethemisalignmentwastheresultofmovingthefigurebetweenprogramsandisnow
corrected.EMBO MolecularMedicine  PeerReview ProcessFile - EMM-2013-01584
 
 
© EMBO 26
 
7.Figure2I:in thisexperiment,theinvestigatorstreated cellswith theNCAM1 antibodywith and 
withoutDM1toxin.Theconclusionisthatthereduced clonogeniccapacitywasrelated to the
depletion ofNCAM1 positivecells.However,thereisno toxin-alonecontrol,and itmayverywellbe
that other cells are deleted in this preparation, whether or not they express NCAM or not. 
 
Importantly FACS analysisshowsasignificantreduction in NCAM1 levelsin ADC-treated cultures 
withabolishedclonogenicfunction(SeeSuppFig.5).
 
8.On page11,theauthorsreferto supplementalfigure6A ascontaining data relating to the5/6 
nephrectomyexperiments.However,itissupplementalfigure7thatcontainsthesedata. 
 
Thisiscorrected.
 
 
9.Theexperimentperformed in themicewith 5/6 nephrectomyhaveresultspresented in figure4C.
By6weeksafternephrectomythereisadifferencein"micewithpooroutcome".Thedetermination 
of"pooroutcome"issomewhatarbitraryhowever.
 
Wehavetakenthephrasingofpooroutcomeandaddresstheproportionofmicewithreductionin
creatinine clearance.
 
 
Theseresultsalsoaresomewhatdifficulttoputincontextbecause we have no uninjected controls
asa meansto compare.
 
Wehaveusedsaline-treated mice as controls.
 
Withthesmalllevelofintegration,itisnotcleartowhattheauthorsattributethisimprovementin
function if there is one. Figure 4D shows an errorbarwhich islargerthan themeasurement,which 
callsinto question the statisticalsignificance ofthese data. 
 
Thesignificanceofthisdata(p<0.01asindicatedinthefigurelegend)isdeterminedbytheactual
measurementsratherthantheerrorbarsand expectations.
Importantly,we have added the phrasing of "to a certain extent" to end of results section on Page 13 
and we have also indicated in discussion thattaken the levelofengraftmentfurtherwork needsto be 
performed to delineatedifferentiation-dependentvsdifferentiation-independent mechanism for the 
functionalbenefitwe see in mice with CKD. 
 
I hope you willnow find the manuscriptsuitable for publication in EMBO Molecular Medicine.
 
 
 
4th EditorialDecision 19 July 2013
 
Thankyou forthesubmission ofyourrevised manuscriptto EMBO MolecularMedicineand Iam 
very sorry forthelong delay in getting back to you.Wehavenow finally received theenclosed 
reports from the referees thatwere asked to re-assessitand have furtherdiscussed itwithin our
editorialteam.
 
AsyouwillseeReferees#1and#2arenow supportivebutReferee#3isstillnotfullysatisfied.We
wouldlikeyoutorephraseandmoderateyourclaimsashighlightedbythisReferee,namely
regarding points 2,3,4,9.Importantly,wewould appreciateifyou could removeallambiguities
withinthetextasNCAM1+cellsisamixedpopulationbutnottruenephronprogenitors.Moreover,
whilewefindthetherapeuticbeneficialeffectofthepopulationuponinjectionin mousemodelsof
renaldisease welldocumented and convincing,the extentof the integration into functionalnephrons 
remains unclear and this should also be discussed appropriately.Please also add the quantitations 
and controlsasrequested by thisreferee.
 EMBO MolecularMedicine  PeerReview ProcessFile - EMM-2013-01584
 
 
© EMBO 27
Pleasesubmityourrevisedmanuscriptassoonaspossibletogetherwithapoint-by-pointresponseto 
Referee#3'scomments.
 
NB:Inordertomoveforwardasfastaspossibleafterreceivingyourrevisedmanuscript,wewould
kindly ask you to makesure that:
- allfiguresare publication-ready (high resolution,labels readable),
- an accession numberforthe microarray data from GEO orArrayExpresshasbeen added in 
the Mat & Met section,
- allfiguresin the figure legend have a caption followed by description of the figure 
- the title and authors are added to the 1st page of the Supplementary Information pdf file
 
In addition,please do letus know whether you would objectto the publication of the point-by-point
responses to referees to be published online (see below).
 
I look forward to reading a new revised version of your manuscriptas soon as possible.
 
***** Reviewer'scomments***** 
 
Referee#1(Remarks):
 
Themanuscriptisgreatlyimprovedandmakessomevaluableobservationsthatwillbeofinterestin 
the field. One change that needs to be made is Fig 4c - the "poor outcome" graph should be replaced 
withthemortalitycurve.
 
 
Referee#2(CommentsonNovelty/ModelSystem): 
 
TheauthorshavefurtherimprovedtheirmanuscriptandwhileIthinkthatthetherapeutic potential 
forthese cells is stillquestionable and would require much more thorough experiments,Inow 
supportpublication.
 
 
Referee#2(Remarks):
 
Theauthorshavelargelysatisfiedmyrequestsforrevisions.
 
Referee#3(Remarks):
 
Theauthorsofthepaperhavereduced thenumberofpicturesin thebody ofthepaperto fourand 
include seven figures and one table as supplemental data. There continue to be concerns that I have 
regarding the manuscript.
 
1.Aswaspointed outby oneoftheotherreviewers,Six2 staining should be nuclear,and yet,in 
figure 1A,the pattern does notappearto be nuclear. 
2.Theauthorsstatein thefirstheading oftheresultssection thatNCAM1+ cellsare"highly 
enriched" forembryonic renalstem cellmarkers, howeverthecurrently presented datado not
confirm this.RT-PCR datainFigure1C and2A showsatbestlow levelupregulationofgenessuch
asSIX2,OSR1,PAX2,SALL1,and WT1.
3.Theauthorsreferto anew figure2,wherethereisavery differentstain pattern than thereisin 
figure 1,which is done in the mouse.Figure 2D,the numberof NCAM positive cells thatare Six2 
positiveisvery small.In figure2E,theredoesappearto besomecostaining between Six2 and 
NCAM1
4.In figure2A,theauthorsstate that there is a significant elevation of the nephron progenitor 
markersinNCAM1+cellsvsNCAM1- cells.Thisappearsto only be true forSIX2 and WT1.The 
expression ofOSR1 and PAX2,which are two otherhighly expressed markersin the nephron 
progenitorpopulation,areessentially similarin NCAM1+ and NCAM1- cells.These callsinto 
question theidentity oftheNCAM1+ cellsasthetruenephron progenitorpopulation. 
5.Comparisonsbetween NCAM1+ and NCAM1- cellimmunostaining results(Figure 2B-D)would 
bestrongerand morebelievableiftheauthorspresented quantitativedataoftheimmunostaining. EMBO MolecularMedicine  PeerReview ProcessFile - EMM-2013-01584
 
 
© EMBO 28
6.Oneobservation thatispresentin someofthefigurepanels(e.g.2G,2I)isthattheerrorbarcaps
are notaligned with the errorbar.
7.Figure2I:in thisexperiment,theinvestigatorstreated cellswith theNCAM1 antibody with and 
withoutDM1toxin.Theconclusionisthatthereducedclonogeniccapacitywasrelatedtothe
depletion ofNCAM1 positivecells.However,thereisno toxin-alone control,and itmay very well
bethatothercellsaredeleted in thispreparation,whetherornotthey expressNCAM ornot. 
8.On page11,theauthorsreferto supplementalfigure6A ascontaining datarelating to the5/6 
nephrectomy experiments.However,itissupplementalfigure 7 thatcontainsthese data. 
9.Theexperimentperformed in themicewith 5/6 nephrectomy haveresultspresented in figure4C.
By6weeksafternephrectomythereisadifferencein"micewithpooroutcome".Thedetermination
of"pooroutcome"is somewhat arbitrary however. These results also are somewhat difficult to put 
in context because we have no uninjected controls as a means to compare. With the small level of 
integration, it is not clear to what the authors attribute this improvement infunction if there is one.
Figure4D showsanerrorbarwhichislargerthanthemeasurement,whichcallsintoquestionthe
statisticalsignificance ofthese data.
 
 
 
4th Revision - authors'response 29 July 2013
 
Wesubmittedthenewversionofourmanuscript:EMM-2012-01584----V5,Accordingtoyour
instructions. The microarray data was deposited to the Gene Expression Omnibus (GEO), under 
accession GSE49101 (we also mentioned itin the Supp file). 
 
