# Supplementary material for: Identification of human nephron progenitors capable of generation of kidney structures and functional repair of chronic renal disease
Source: EMBO Mol Med. 2013 Sep 2;5(10):1556–68. doi: 10.1002/emmm.201201584 (PMC3799579; doi:10.1002/emmm.201201584)
Supplement: Supplementary file 4 [file emmm0005-1556-SD4.txt]

1 
 
Identification of human nephron progenitors capable of generation of kidney structures and functional repair of chronic renal disease
Runningtitle: Renal developmental progenitors 
 
Orit Harari-Steinberg1*, SallyMetsuyanim1,2*, Dorit Omer1,3, Yehudit Gnatek1, Oren Pleniceanu1,3, Rotem Gershon1,3, SaraPri-Chen1, Derya 
Deniz Ozdemir4, Yaniv Lerenthal5, Tzahi Noiman2, Herzel Ben-Hur6,7 , Zvi Vaknin7, David F Schneider7, Bruce J Aronow8, Ronald S Goldstein 
2, PeterHohenstein4, Benjamin Dekel1,3,9 
1. The Pediatric StemCell ResearchInstitute, Edmond &LilySafra Children's Hospital, Sheba Center for Regenerative Medicine, Sheba Medical Center, Israel 
2. Mina and Everard GoodmanFacultyofLife Sciences, Bar-IlanUniversity, Ramat-Gan, Israel 
3. Sackler School ofMedicine, Tel AvivUniversity, Israel 
4. The RoslinInstitute, UniversityofEdinburgh, Easter BushCampus, Midlothian, EH25 9RG, United Kingdom 
5. Cancer ResearchCenter, Sheba Medical Center, Israel 
6. L.E.M Laboratoryofearlydetection, Nes Ziona Israel 
7. Department ofObstet. &Gynecology, AssafHarofeh, Israel 
8. DivisionofMolecular and Developmental Biology, Department ofPediatrics,  University ofCincinnati, ChildrensHospital Medical Center, Cincinnati, USA 
9. DivisionofPediatric Nephrology, Edmond&LilySafra Children's Hospital, Sheba Medical Center, Israel 
 
* Orit Harari-Steinberg and Sally Metsuyanimshareequal contribution. 
Correspondence:  2 
 
Benjamin Dekel M.D., Ph.D. 
PediatricStem Cell Research Institute 
Edmond and Lili SafraChildren's Hospital, 
ShebaMedical Center, 
Tel Hashomer, 52621, Israel 
Tel # 03-5302445; Fax # 03-5303637 
E-mail: binyamin.dekel@sheba.health.gov.il orbenjamin.dekel@gmail.com 3 
 
Table of content: 
1. ? ??????????? ??? ????????? ?????????????????????????????????????????????  5 
2. Supp Fig. 1 ????? ???????????????????????????????????????  8 
3. Supp Fig. 2 ????? ???????????????????????????????????? ???  9 
4. Supp Fig. 3 ????? ???????????????????????????????????????  10 
5. Supp Fig. 4 ????? ??????? ???????????????????????????????? ??  11 
6. Supp Fig. 5 ????? ??????????????????????????????????? ??? ? . 12 
7. Supp Fig. 6 ????? ??????????????????????????????????????? . 13 
8. Supp Fig. 7 ????? ??????????????????????????????????????? ... 14 
9. Supp Table 1????????????????????????????????????????????   
10.Supp Table 2???????????? ????????????????????????????? ???  16 4 
 
11.Supp Table 3???????????? ???????????????????????????? ????  17 
12.Supp Table 4?????? ????????????????????????? ?????? ???????  18 
13.Supp Table 5?????? ??????????????????????????????? ???? ??? . 19 
 
 
 
 
 
 
 5 
 
Supplementary materials and methods: 
(2'z,3'e)-6-Bromoindirubin-3'-oxime(BIO) treatment: NCAM1+ cells sorted bymagnetic beads as described below wereplated on a6-well 
plate(2.5X105 cells/well) with orwithout 1µgFibronectin plate coating(Biological Industries) and cultured in SFM supplemented with 5uM 
BIO(Tocris Bioscience). Afterseven days in theculture, the number ofcells was evaluated usingTrypan blue.  
Bonemorphogenic protein 7 (BMP7)treatment: NCAM1+ cells sorted bymagneticbeads as described below wereplated with orwithout
1µgFibronectin platecoatingand cultured in SFM supplemented with 50ng/ml BMP7 (Peprotech Asia). After seven days in culture, the number 
ofcells was evaluated usingTrypan blue.  
Microarray analysis: Total RNAfrom 3 different samples ofwholehFK cells cultured in SFM and NCAM1+cells (magneticlysorted from the 
same hFK culture) was purified using Trizol reagent (Invitrogen) according to manufacturer's recommendations. All experiments were
performed using Affymetrix HU GENE1.0st oligonucleotide arrays 
http://www.affymetrix.com/support/technical/datasheets/gene_1_0_st_datasheet.pdf. RNA was used to prepare biotinylated target DNA, 
according to manufacturer's recommendations. The target cDNA generated from each sample was processed as per manufacturer's 
recommendation using an AffymetrixGeneChip Instrument System 
https://www.affymetrix.com/support/downloads/manuals/wt_sensetarget_label_manual.pdf. The quality and amount of starting RNA was 6 
 
confirmed using an agarose gel or byBioanalyser(Agilent). After scanning, arrayimages were visuallyassessed to confirm scanner alignment 
and the absenceofsignificant bubbles orscratches on the chip surface. Thesignals derived from thearraywereanalyzed usingvarious quality
assessment metrics. Qualitycontrol measures wereperformed accordingto manufacturer's recommendations.  Genelevel RMA sketch algorithm 
(Affymetrix Expression Consoleand Partek Genomics Suite 6.2) was used forcrude data generation. Significantlychanged genes werefiltered 
as changed byat least 2 fold (P value 0.05). Genes werefiltered and analyzed usingunsupervised hierarchical cluster analysis and supervised 
hierarchical cluster analysis (Partek Genomics Suite and SpotfireDecisionSite for Functional Genomics; Somerville,MA)  to get a primary
evaluation of the data. Further processing included functional analysis and over- representation calculations based on Gene Ontology and 
publication data: DAVID Bioinformatics Resources 6.7http://apps1.niaid.nih.gov/David/upload.asp, Ingenuity, Database for Annotation (GO), 
Visualization, and Integrated Discovery. Over-representation calculations aredoneusingEase. Themicroarraydata was deposited to the Gene 
Expression Omnibus (GEO), under accession GSE49101. 
GUDMAP database analysis: Genomic data for the expression of Ncam1 in developing kidney compartments were retrieved from the 
GUDMAP database(Hardinget al, 2011)usingtheir series of53 MOE 430, plus two laser-captured and flow-sorted developingkidneysamples, 
as described in Brunskill et al., 2008 (Brunskill et al, 2008). This data set encompassed the following samples: e11.5_metaneph 
mesenche11.5_uretericbud, e12.5_Renal vesicles, e13.5_podocyte cells, e15.5_anlageofloop ofHenle, e15.5_Cap mesenchyme, e15.5_cortic 
collect duct, e15.5_earlyproximal tubule, e15.5_Endothelial cells, e15.5_Medullarycollecting duct,e15.5_PelvicMesenchyme, e15.5_Peripheral 7 
 
blastema, e15.5_Podocytecells,e15.5_Proximal Tubules, e15.5_S-shaped body, e15.5_stageIII-IV renal corpuscle, e15.5_uretertip_flank cells, 
e15.5_cortic collecting duct cells, e15.5_Ureteral Smooth Muscle. The RMA-normalized expression table from these was then analyzed by
Pearson correlation to identifyother probesets and correspondinggenetranscripts that were most similarlyregulated to the 1426864_a_at probe
for Ncam1 using a matrix of all individual samples. Geneset enrichment analysis was carried out using Toppgene (Chen et al, 2009) and 
biological network analysis for shared connectivities across the developing kidney Ncam1-correlated gene set was carried out using 
Toppcluster(Kaimal et al, 2010). 
IMGN901 dosage screening: hFK cells were cultured with SFM in a 96-well plate (6000 cells per well). After one day, a single dose of 
IMGN901 (1.675uM, 0.837uM, 0.418uM, 0.2uM, 0.1uM, 52nM, 26nM, 13nM, 6.5nM, 1.6nM or 0) (ImmunoGen, Inc) was added to the 
culturing medium. After four days in the culture, changes in cell proliferation were evaluated using MTS, as described above. Another 
preliminary assay tested other IMGN901 doses (55nM, 45nM, 35nM, 25nM or 0). After four days in the culture, changes in NCAM1+ cell 
fraction wereevaluated usingFACS assay, as described above. 
 
 
 8 
 
 
 
 
Supp Fig. 1: Gene expression coordinately 
regulated with NCAM1 during mouse kidney
development.  HeatMap of gene expression in
different renal compartments and time points
duringmouse kidneydevelopment and adulthood, 
that their expression was coordinately regulated 
with NCAM1 expression. Genomic data was 
retrieved from the GUDMAP database (Harding 
et al, 2011) and analyzed using Pearson 
correlation assay across the normalized gene 
expression profiles. 
 9 
 
                                                        
 
 
 
Supp Fig. 2: NCAM1 expression 
module. A schemeof the NCAM1 module
network. Genomicdata was retrieved from 
GUDMAP database (Hardinget al, 2011)
and analyzed using Toppcluster (Kaimal et 
al, 2010).Genes in the Ncam1 expression 
module that are known to play a role in 
neurogenesis at some level are 
highlighted. 11 
 
 
 
 
 
 
 
 
 
 
 
 
 
 
 
 
 
 
 
 
Supp Fig. 3: Characterizationof hFK cells(A) FACS 
analysis of surface marker expression in hFK cell
cultures. Each marker was tested on at least three 
independent samples. Data wascalculated asthe average 
percentage of expressing cells ±SDEV. (B-C) 
Immunofluorescence stainingofhFK cellscultured with 
SFMfor CD24 (B, red) and EpCAM(C, green). Nuclei
were stained with Dapi (blue). Images were obtained
usingOlympus DP72 camera attached to OlympusBX51 
fluorescence microscope and processed via cellSens
standard software. (D-E) Isolation of NCAM1+ cells
from hFK cells. Representative FACS sorting analysis 
ofNCAM1 expression in hFKcellscultured in SFMat 
Passage #1. Data are presented in histogram graphs,
mean fluorescence intensities (MFI) and percentage of 
NCAM1 expressing cells. Shown are NCAM1 (right 
panel) and isotype control (left panel) staining (D). (E)
Validation ofsortingpurityof NCAM1- (left panel)and 
NCAM1+ (right panel) sub-populations. (F) 
Characterization of NCAM1 cells sorted from SCM 
cultures. qRT-PCR analysis of gene expression in 
NCAM1 cell fractions grown in SCM. Normalization
was performed against control GAPDH expression and
RQ calculated relative to NCAM1- cell fraction. Data
were analyzed using SDS 3.2 software and presented as
average RQ±SDEV of three replicates. ***P<0.001, 
???1?15????????????1??  
 11 
 
 
 
Supp Fig. 4:Calibration of immunoflorescencestaining of SIX2. Double IFstainingof SIX2 (green) and NCAM1 (red) in hFK NCAM1+ 
(B) and NCAM1-(D) sorted cells. Cells from primarycultures of wilms tumor (A) or adult kidney(D) wereused as positiveor negative controls 
(respectively) ofthe SIX2 staining. Nuclei werestained with Dapi (blue). Images wereobtained usingZeiss SLM 510 microscopeand processed 
in ImageJ/Fiji software. Scale: 50µm.
 
 
 
 
 
 12 
 
 
 
 
 
 
 
 
 
 
 
 
 
 
 
 
 
 
 
 
Supplementary Fig. 5: In vitro characterization of
NCAM+ cells. (A) Representative graph of self-
renewal in NCAM1+ cells sorted from hFK that was 
cultured in SCM. Data arepresented foreach passage
as relative numberof clones developed from the total
number of cells plated. (B) Percentage of surviving
NCAM1+ cells after sorting and culturing with or
without BMP7 for 7 days. Each treatment was tested 
on three independent samples. Number of cells was 
calculated as percentage of the control group and 
presented as average of three replicates ±SDEV. (C) 
Percentage of surviving NCAM1+ cells after sorting
and culturing with or without BIO. Number of cells 
was calculated as percentageofthe control group. (D) 
Proliferation analysis of hFK cells treated with 
different dosages of IMGN901 (0-1.675uM) as 
demonstrated by MTS proliferation assay. OD levels 
are presented as percentage of the control sample
(0uM). (E) FACS analysis ofthe NCAM1 population 
in hFK treated with different dosages ofIMGN901 (0-
55nM). Results are presented as percentage of the 
control sample (0uM). Abbreviations: FIB = 
fibronectin coating. 
 13 
 
 
 
 
 
 
 
 
 
 
 
 
 
 
 
 
 
Supp Fig. 6: Renal differentiation of hFK cells
on chick CAM. (A) hFK cells grafted on the chick 
CAM. Graft images were obtained using Scion 
Corporation color digital camera attached to 
Olympus SZX12. (B) Summarizing table of the 
amount ofhFK cells grafted on the CAM (grafted 
cells, replicates, visible grafts and grafts with 
tubule-like formations). (C-E) H&E staining of
paraffin embedded sections of 0.35X106 (C), 
1.25X106 (D) and 2.5X106 (E) grafted cells. 
Images were obtained using Scion color digital 
cameras attached to Olympus BX51TF
microscope. (F-K) IF staining of Ki67 (F-H, red) 
and pan-CK (I-K, green) in paraffin embedded 
sections of 2.5X106 cell grafts. Hoechst 33342 
(Blue) was used fornuclear staining. Images were
obtain using Olympus AX70 motorized 
microscope and spectral unmixing using 
multispectral imaging system (NuanceFX camera 
and software). 
 14 
 
 
 
 
Supp Fig 7: Chronicrenal diseasemodel of 5/6-Nephrectomy (5/6Nx) in NOD/SCIDmice(A) S chema of in vivo experiments:5/6Nx in
NOD/SCID micewas performed in two steps (Nx1-unilateral nephrectomy&Nx2-2/3 nephrectomy). Oneweek after the second step, hNPCs
wereinjected directlyinto the remnant kidney(transplantation #1-3)in threecycles, with threeweeks intervals between each injection. Blood 
and urine werecollected two weeks after each cell injection (sample collection #1-3). Startingon the10th week mice werefed byhigh protein 15 
 
food followed byanother blood and urine samplecollection (#4). 14 week after the second step of the Nx the micewere sacrificed and the 
kidneys wereremoved forIHC orgeneexpression analysis. (B) hNPCs werelabeled with CM-Dil Cell Tracker Miceinjected with salineserved 
as controls. Sections of the injected kidneys werethen analyzed byconfocal microscopy. Whilesalineinjected kidneyshow no detectable signal, 
hNPCs areseen in the injected kidneys as soon as 24h after the injection and arestill detectableat 2 weeks. (C) RT-PCR forhuman-specific2-
microglobulin (h2m) was performed to validate the presence of human cells in the injected mouse kidney. Representative Real time PCR 
amplification plot demonstrates amplification in the hNPC-injected mouse kidneys, but not in untreated (naïve) or saline-injected kidneys. 
Mouse Actin (mactin) served as endogenous control. (D) IHC with human specific antibodyforpan-Cytokeratin /MNF116 is shown in
positivecontrol hFK tissue(left panel), and in two negativecontrol NOD/SCID kidneytissues: healthy/naive mousekidney(MK-naïve, middle 
panel) and in 5/6 Nx kidneyinjected with saline(MK-5/6 saline, right panel). (E) IHC with human specific antibodyfor EMA in MK-5/6 saline
(right panel) and in positive control human adult kidney(AK) tissue (right panel). (F) IHC with human antibodyfor ENPEP is shownin both 
MK-5/6 saline(left panel) and AK(right panel) tissues. Bar represents 200micron.
 
 
 
 
 
 
 
 
 16 
 
Supp Table 2:Differential expressed genes in NCAM1+ cells 
Biological process Gene Reference 
 positivelyregulation cell cycle/cell division/cell growth p21 protein-activated kinase3  
 positivelyregulation cell cycle/cell division/cell growth CCA2  
 positivelyregulation cell cycle/cell division/cell growth CDC6  (Boronat &Campbell, 2008) 
 positivelyregulation cell cycle/cell division/cell growth CDKN3  
 positivelyregulation cell cycle/cell division/cell growth BUB1 (Taylor et al, 2001) 
 positivelyregulation cell cycle/cell division/cell growth CEP55 (van der Horst et al, 2009) 
 positivelyregulation cell cycle/cell division/cell growth NUF2  (Sundin et al, 2011) 
 positivelyregulation cell cycle/cell division/cell growth SIM1  
 positivelyregulation cell cycle/cell division/cell growth PDZ-bindingkinase (Park et al, 2010) 
 positivelyregulation cell cycle/cell division/cell growth EEF1B2  (Byun et al, 2009) 
 positivelyregulation cell cycle/cell division/cell growth MKI-67  
 positivelyregulation cell cycle/cell division/cell growth PBX2 (Capellini et al, 2008) 
 positivelyregulation cell cycle/cell division/cell growth TOP2A (Pode-Shakked et al, 2009) 
 positivelyregulation cell cycle/cell division/cell growth ETV1  
 positivelyregulation cell cycle/cell division/cell growth STOML2  (Songet al, 2012 
 terminal epithelial differentiation CDH1  
 terminal epithelial differentiation EpCAM  
 terminal epithelial differentiation Grhl2  
 
 
 
 17 
 
Supp Table 3:Primary antibodies used in FACS assays 
Antibody Marker
identified
Isotypecontrol Manufacturer
CD24-PE  CD24  Mouse IgG1  eBioscience 
FITC anti-human CD34 CD34 Mouse IgG2a MiltenyiBiotec 
PE anti-human CD56 (N-CAM, NCAM1) NCAM1 ?????? ???2?,?  eBioscience 
FITC mouse anti-human CD90 Thy-1 ?????? ???1,?  BD Biosciences 
CD133/1 (AC133)-APC CD133 Mouse IgG1 MiltenyiBiotec 
CD326 (EpCAM)-FITC EpCAM Mouse IgG1 MiltenyiBiotec 
FITC mouse anti-human CD105 CD105 Mouse IgG1 SerotecInc. 
 
 
 
 18 
 
Supp Table 4:Secondary antibodies used in theFACS assays 
Reagent Manufacturer 
Avidin-Fluorescein (Avidin-FITC) R&D Systems, Inc. 
Streptavidin-Allophycocyanin (SA-APC) R&D Systems, Inc. 
AlexaFluor 647 goat anti-mouse Invitrogen 
AlexaFluor 488 goat anti-mouse Invitrogen 
 
 
 
 
 
 
 19 
 
Supp Table 5:Antibodies used in IHC or IFstaining
Primary Antibody Manufacturer Secondary fluorescent Antibody Manufacturer 
Biotinylated lotustetragonolobus
lectin(lotus) 
Vectorlabs Strepavidin-Cy2 JacksonImmunoresearch 
Biotinylated dolichosbiflorus
agglutinin(dolichos) 
Vectorlabs Strepavidin-Cy2 JacksonImmunoresearch 
Sheep anti-humanTamm-horsfall 
glycoproteinpolyclonal (THG) 
Vectorlabs - - 
SIX2 Rabbit anti-Human
Polyclonal (aa264-277) Antibody 
LifeSpan
Biosciences 
Alexa Fluor® 488 DonkeyAnti-Rabbit IgG 
(H+L) 
Life technologies 
Purified Mouse Anti-E-Cadherin BD transduction
Laboratories 
Alexa Fluor® 594 Goat Anti-Mouse IgG2a 
? ?2??  
Life technologies 
Monoclonl anti-NCAM Sigma Alexa Fluor® 647 Goat Anti- ?? ???? ? ??1???1?  Life technologies 
SIX2 Antibody Novus Alexa 488 conjugated anti-mouse IgG Jackson 
Anti-Vimentinantibody[RV202] abcam Alexa 488 conjugated anti-mouse Jackson 
E-Cadherin(24E10) Rabbit mAb Cell Signaling Alexa 550 conjugated or anti-rabbit IgG Jackson 21 
 
Monoclonal Mouse Anti-Human 
Cytokeratin 
DAKO ? ??? ?? ??? ? ? ???? ???? ??? -mouse-HRP Vector 
Anti-MHCclassI antibody
[EP1395Y] 
abcam Alexa Fluor® 488 DonkeyAnti-Rabbit IgG 
? ?? ?? ? ?? ? ? ? ??? ? ? ? ??? ?? ? ?? ? ???? -Rabbit 
Alkaline Phosphatase for IHC 
Life technologies(IF) or 
Vector (IHC) 
Monoclonal Mouse Anti-Human
Cytokeratin 
DAKO ? ??? ?? ??? ? ? ???? ???? ??? -mouse-HRP Vector 
EMA(E29) Cell Marque ? ??? ?? ??? ? ? ???? ???? ??? -mouse-HRP Vector 
Anti-ENPEP antibodyproduced in
rabbit 
Sigma ? ??? ?? ??? ? ??? ? -Rabbit Alkaline 
Phosphatase 
Vector 
CD56 (NCAM1) antibody  ? ??? ?? ??? ? ??? ? -Rabbit Alkaline 
Phosphatase 
Vector 
 
 
